# Supplementary material for: Growth signaling autonomy in circulating tumor cells aids metastatic seeding
Source: PNAS Nexus. 2024 Jan 25;3(2):pgae014. doi: 10.1093/pnasnexus/pgae014 (PMC10833458; doi:10.1093/pnasnexus/pgae014)
Supplement: pgae014_Supplementary_Data [file pgae014_supplementary_data.zip]

Archive with 8 entries (8 files):
- PNASNEXUS-PNASNEXUS-2023-00621R-s07.xlsx
- PNASNEXUS-PNASNEXUS-2023-00621R-s08.xlsx
- PNASNEXUS-PNASNEXUS-2023-00621R-s01.pdf
- PNASNEXUS-PNASNEXUS-2023-00621R-s02.xlsx
- PNASNEXUS-PNASNEXUS-2023-00621R-s03.xlsx
- PNASNEXUS-PNASNEXUS-2023-00621R-s04.xlsx
- PNASNEXUS-PNASNEXUS-2023-00621R-s05.xlsx
- PNASNEXUS-PNASNEXUS-2023-00621R-s06.xlsx
