# Supplementary material for: Growth signaling autonomy in circulating tumor cells aids metastatic seeding
Source: PNAS Nexus. 2024 Jan 25;3(2):pgae014. doi: 10.1093/pnasnexus/pgae014 (PMC10833458; doi:10.1093/pnasnexus/pgae014)
Supplement: pgae014_Supplementary_Data [file pgae014_supplementary_data.zip › PNASNEXUS-PNASNEXUS-2023-00621R-s07.xlsx]

## Sheet: Sheet1
Gene	baseMean	log2FoldChange	lfcSE	stat	pvalue	padj
A1BG	10.584	0.852751	0.687089	0	1	1
A1BG-AS1	4.76044	-0.819247	0.740767	0	1	1
A1CF	12.4173	-1.10002	0.994547	-0.100564	0.919896	1
A2M	22.9753	0.67813	0.598844	0	1	1
A2M-AS1	23.6161	-2.31577	0.502975	-2.61598	0.00889717	0.124258
A2ML1	2.50892	-1.03096	1.51157	-0.020482	0.983659	1
A2ML1-AS1	0	NA	NA	NA	NA	NA
A2ML1-AS2	0.136151	0	5.26765	0	1	NA
A2MP1	12.954	1.86566	1.57127	0.550929	0.581682	1
A3GALT2	3.57964	-2.93182	1.1667	-1.6558	0.0977632	0.851055
A4GALT	1731.87	0.413284	0.0710178	0	1	1
A4GNT	0.195359	1.19808	5.26765	0.0376031	0.970004	NA
AA06	0	NA	NA	NA	NA	NA
AAAS	1718.74	-0.293173	0.0591546	0	1	1
AACS	1082.41	0.0450358	0.0713854	0	1	1
AACSP1	17.84	-0.566788	1.04148	0	1	1
AADAC	5.59868	1.03123	1.41737	0.0220322	0.982422	1
AADACL2	5.87252	-0.43634	0.717818	0	1	1
AADACL2-AS1	0.781594	2.00493	3.51195	0.286147	0.774766	NA
AADACL3	0.502262	1.21653	3.4655	0.062483	0.950178	NA
AADACL4	0	NA	NA	NA	NA	NA
AADACP1	51.457	3.05814	0.313139	6.57261	4.94404e-11	2.63198e-09
AADAT	250.967	0.273541	0.107424	0	1	1
AAGAB	2063.03	0.25458	0.0758714	0	1	1
AAK1	819.943	-0.604277	0.214684	0	1	1
AAMDC	123.336	0.968812	0.155621	0	1	1
AAMP	3522.55	0.740592	0.0935138	0	1	1
AANAT	5.54506	-1.1294	1.2856	-0.100656	0.919824	1
AAR2	1064.68	0.178805	0.136762	0	1	1
AARD	2.02183	0.925097	1.25184	0	1	NA
AARS	5708.54	-0.530759	0.136751	0	1	1
AARS2	596.341	0.0587366	0.0930737	0	1	1
AARSD1	939.071	0.141454	0.196665	0	1	1
AARSP1	0	NA	NA	NA	NA	NA
AASDH	199.821	-1.38503	0.234399	-1.64262	0.100463	0.869438
AASDHPPT	885.715	0.105235	0.122737	0	1	1
AASS	37.0626	-0.489875	0.419158	0	1	1
AATBC	10.9653	0.0468201	0.740363	0	1	1
AATF	3199.57	1.33742	0.138615	2.43422	0.014924	0.191307
AATK	139.495	-2.54654	0.339415	-4.55649	5.20156e-06	0.000151072
AB015752.1	1.04205	0.510794	1.48815	0	1	NA
ABALON	190.104	0.634327	0.162857	0	1	1
ABAT	111.088	0.480065	0.554453	0	1	1
ABBA01000935.1	0.157448	1.20119	5.26765	0.0381929	0.969534	NA
ABBA01000935.2	0.157448	1.20119	5.26765	0.0381929	0.969534	NA
ABBA01006766.1	0	NA	NA	NA	NA	NA
ABBA01026962.1	0	NA	NA	NA	NA	NA
ABCA1	323.806	-0.899843	0.101187	0	1	1
ABCA10	27.501	-0.459386	0.531783	0	1	1
ABCA11P	64.5695	-1.61053	0.36333	-1.68036	0.0928866	0.821243
ABCA12	41.733	-1.20654	0.788625	-0.261899	0.793399	1
ABCA13	5.15629	0.0406383	0.93723	0	1	1
ABCA17P	11.6625	-0.635442	0.708042	0	1	1
ABCA2	3017.62	-1.13015	0.134912	-0.964721	0.334684	1
ABCA3	909.377	0.712119	0.18964	0	1	1
ABCA4	100.144	-2.39214	0.330832	-4.20801	2.5763e-05	0.000666157
ABCA5	300.235	0.565933	0.242542	0	1	1
ABCA6	7.03816	1.10325	0.874985	0.118001	0.906067	1
ABCA7	1442.74	-1.2735	0.135577	-2.01729	0.0436652	0.459286
ABCA8	70.7623	-0.433797	0.30062	0	1	1
ABCA9	9.93675	-0.923952	0.641522	0	1	1
ABCA9-AS1	0.717287	-1.25863	2.98872	-0.0865357	0.931041	NA
ABCB1	792.281	-1.03304	0.177531	-0.186103	0.852364	1
ABCB10	823.724	-0.0336003	0.0867446	0	1	1
ABCB10P1	0	NA	NA	NA	NA	NA
ABCB10P3	0	NA	NA	NA	NA	NA
ABCB10P4	0	NA	NA	NA	NA	NA
ABCB11	5.6526	-1.46116	1.48664	-0.310203	0.756406	1
ABCB4	8.76571	-0.598801	1.06604	0	1	1
ABCB5	2.50649	1.52489	1.29435	0.405528	0.68509	1
ABCB6	1000.92	-2.06627	0.139522	-7.64231	2.13351e-14	1.54714e-12
ABCB7	813.324	0.124013	0.0853986	0	1	1
ABCB8	874.943	-1.42177	0.0688632	-6.12468	9.08637e-10	4.274e-08
ABCB9	207.005	-1.89507	0.194227	-4.60837	4.0583e-06	0.000120815
ABCC1	7723.88	-0.169576	0.0619585	0	1	1
ABCC10	511.042	0.177193	0.139373	0	1	1
ABCC11	7.6651	-2.54198	0.921659	-1.67305	0.0943176	0.830648
ABCC12	0.457987	0	5.26765	0	1	NA
ABCC13	0.438839	-0.695451	3.58286	0	1	NA
ABCC2	299.261	-1.42157	0.263643	-1.59902	0.109817	0.92813
ABCC3	2472.36	-0.0713564	0.0623405	0	1	1
ABCC4	1044.79	0.0193743	0.0813463	0	1	1
ABCC5	885.38	-0.556092	0.126603	0	1	1
ABCC5-AS1	0.534518	1.18534	2.65323	0.069856	0.944308	NA
ABCC6	40.2096	-1.71406	0.398567	-1.79157	0.0732024	0.68644
ABCC6P1	3.4257	-2.42689	1.93682	-0.736719	0.461293	1
ABCC6P2	4.08549	-5.40669	1.34128	-3.28544	0.00101823	0.0184743
ABCC8	276.764	1.13913	0.161215	0.862981	0.388148	1
ABCC9	61.7886	-0.105336	0.277638	0	1	1
ABCD1	2202.67	-1.3191	0.0684448	-4.6622	3.12843e-06	9.50078e-05
ABCD1P2	0	NA	NA	NA	NA	NA
ABCD1P3	0.0521462	0	5.26765	0	1	NA
ABCD1P4	0	NA	NA	NA	NA	NA
ABCD1P5	0	NA	NA	NA	NA	NA
ABCD2	0.600882	-2.69854	3.26276	-0.520583	0.602657	NA
ABCD3	1928.54	-0.712546	0.092816	0	1	1
ABCD4	764.066	0.563653	0.080448	0	1	1
ABCE1	2931.17	-0.107128	0.0641377	0	1	1
ABCF1	4535.29	-0.0282866	0.0943877	0	1	1
ABCF2	3179.94	0.60145	0.140226	0	1	1
ABCF2P1	0	NA	NA	NA	NA	NA
ABCF2P2	0	NA	NA	NA	NA	NA
ABCF3	1649.69	-0.288004	0.110743	0	1	1
ABCG1	1580.73	-0.0708485	0.544738	0	1	1
ABCG2	68.2298	-1.02136	0.388388	-0.0549872	0.956149	1
ABCG4	21.0617	-1.01799	0.903466	-0.0199069	0.984118	1
ABCG5	1.99781	-1.13788	1.31824	-0.104594	0.916698	NA
ABCG8	8.67597	0.0504877	0.605589	0	1	1
ABHD1	16.0895	1.36175	0.608553	0.59445	0.552211	1
ABHD10	1216.14	-0.934013	0.126403	0	1	1
ABHD11	609.654	0.200878	0.0986505	0	1	1
ABHD11-AS1	4.4703	0.370272	1.17695	0	1	1
ABHD12	1485.98	0.200795	0.101065	0	1	1
ABHD12B	88.5308	0.245927	0.236971	0	1	1
ABHD13	609.784	0.239136	0.0855793	0	1	1
ABHD14A	458.89	-0.937934	0.11521	0	1	1
ABHD14A-ACY1	32.2528	-0.467448	0.444613	0	1	1
ABHD14B	770.874	0.363381	0.119132	0	1	1
ABHD15	806.228	0.383998	0.0984243	0	1	1
ABHD15-AS1	0	NA	NA	NA	NA	NA
ABHD16A	913.72	-0.342303	0.124142	0	1	1
ABHD16B	1.00853	0	5.26765	0	1	NA
ABHD17A	2232.4	0.381041	0.137757	0	1	1
ABHD17AP1	5.12649	1.04635	0.843283	0.0549578	0.956172	1
ABHD17AP3	0.283746	1.19901	4.67834	0.0425389	0.966069	NA
ABHD17AP4	2.37073	1.25255	1.08408	0.23296	0.815793	NA
ABHD17AP5	0.591964	1.77991	2.8332	0.275274	0.783105	NA
ABHD17AP6	1.15046	-0.733896	2.15063	0	1	NA
ABHD17AP7	0	NA	NA	NA	NA	NA
ABHD17AP8	0	NA	NA	NA	NA	NA
ABHD17AP9	0	NA	NA	NA	NA	NA
ABHD17B	533.086	-0.893883	0.092236	0	1	1
ABHD17C	627.962	1.32655	0.0974517	3.35085	0.000805645	0.0151017
ABHD18	215.174	0.131272	0.217908	0	1	1
ABHD2	2419.11	-0.225252	0.205589	0	1	1
ABHD3	961.139	-0.903578	0.102543	0	1	1
ABHD4	1861.04	0.233683	0.13326	0	1	1
ABHD5	1481.66	0.728392	0.0859446	0	1	1
ABHD6	737.628	-0.83942	0.105981	0	1	1
ABHD8	658.615	-0.141541	0.0978681	0	1	1
ABI1	1197.17	1.03419	0.0692123	0.494031	0.621284	1
ABI1P1	0	NA	NA	NA	NA	NA
ABI2	1328.76	0.593402	0.126843	0	1	1
ABI3	1.0192	-0.666679	2.44601	0	1	NA
ABI3BP	67.2059	-0.523256	0.329351	0	1	1
ABL1	5923.76	0.133205	0.0513509	0	1	1
ABL2	1423.69	0.369071	0.112642	0	1	1
ABLIM1	7230.59	0.464562	0.135711	0	1	1
ABLIM2	479.428	1.12213	0.212816	0.573889	0.566043	1
ABLIM3	310.554	-1.60025	0.191547	-3.13368	0.00172627	0.0293219
ABO	134.812	-2.91672	0.489389	-3.91656	8.98206e-05	0.00209937
ABR	2380.86	0.489762	0.0771353	0	1	1
ABRA	0.477626	-0.623979	2.40301	0	1	NA
ABRACL	626.708	0.573827	0.102817	0	1	1
ABRAXAS1	234.936	1.8564	0.206355	4.15015	3.32261e-05	0.000839933
ABRAXAS2	691.994	0.150737	0.0843891	0	1	1
ABT1	779.679	-0.223453	0.167972	0	1	1
ABT1P1	0.048157	0	5.26765	0	1	NA
ABTB1	1496.89	1.26128	0.113627	2.29946	0.021479	0.258215
ABTB2	853.803	-0.341942	0.0836922	0	1	1
AC000032.1	0.257851	-1.58981	5.23858	-0.11259	0.910356	NA
AC000035.1	0	NA	NA	NA	NA	NA
AC000036.1	1.00058	-1.09238	2.07317	-0.0445608	0.964457	NA
AC000041.1	0	NA	NA	NA	NA	NA
AC000058.1	0.300445	0	4.64931	0	1	NA
AC000061.1	0.115859	0	5.26765	0	1	NA
AC000067.1	0	NA	NA	NA	NA	NA
AC000068.1	19.25	-0.871863	0.50033	0	1	1
AC000068.2	3.3397	-3.49498	1.39891	-1.78351	0.0745034	0.696546
AC000068.3	0.688976	-3.02034	3.33026	-0.606661	0.544076	NA
AC000077.1	0	NA	NA	NA	NA	NA
AC000078.1	2.69063	0.0754987	0.973384	0	1	1
AC000081.1	0	NA	NA	NA	NA	NA
AC000089.1	2.35743	0.399267	1.0896	0	1	NA
AC000095.1	1.14825	1.77563	3.91153	0.198294	0.842815	NA
AC000095.2	0	NA	NA	NA	NA	NA
AC000099.1	0.447952	2.07298	2.97182	0.36105	0.718062	NA
AC000111.1	0	NA	NA	NA	NA	NA
AC000111.2	0.120864	0	5.26765	0	1	NA
AC000120.1	3.31617	1.04986	1.1474	0.0434545	0.965339	1
AC000120.2	0.673806	0.555299	3.34456	0	1	NA
AC000120.3	25.2913	-0.162541	0.897612	0	1	1
AC000123.1	14.8287	0.404001	0.504889	0	1	1
AC000124.1	0.0905148	0	5.26765	0	1	NA
AC000362.1	0	NA	NA	NA	NA	NA
AC000367.1	4.80883	0.235901	0.894738	0	1	1
AC000372.1	0	NA	NA	NA	NA	NA
AC000374.1	0	NA	NA	NA	NA	NA
AC000403.1	75.6571	-0.244549	0.176738	0	1	1
AC001226.1	1.39821	1.54653	1.54526	0.35368	0.723579	NA
AC001226.2	5.9043	-0.0825487	0.851406	0	1	1
AC001228.1	0	NA	NA	NA	NA	NA
AC001228.2	3.25066	-0.138591	0.937189	0	1	1
AC002044.1	0.048157	0	5.26765	0	1	NA
AC002056.1	1.1995	-1.07099	1.48959	-0.0476543	0.961992	NA
AC002056.2	0.103557	0	5.26765	0	1	NA
AC002056.3	1.1995	-1.07099	1.48959	-0.0476543	0.961992	NA
AC002059.1	1.09546	0	2.54289	0	1	NA
AC002059.2	2.20334	-2.70274	1.54361	-1.10309	0.269989	NA
AC002064.1	0.431055	-1.681	2.62818	-0.259114	0.795547	NA
AC002064.2	0.880612	0.192391	1.67484	0	1	NA
AC002066.1	5.9277	-1.92215	1.53624	-0.600266	0.548329	1
AC002069.1	0	NA	NA	NA	NA	NA
AC002069.2	0	NA	NA	NA	NA	NA
AC002070.1	0	NA	NA	NA	NA	NA
AC002074.1	0.697146	0.332117	4.11966	0	1	NA
AC002074.2	0	NA	NA	NA	NA	NA
AC002075.1	0.17309	0	5.26765	0	1	NA
AC002075.2	0.597203	2.12012	2.17942	0.513952	0.607285	NA
AC002076.1	2.83467	-2.79908	1.24994	-1.43933	0.150056	1
AC002076.2	0.156101	0	5.26765	0	1	NA
AC002091.1	0	NA	NA	NA	NA	NA
AC002091.2	0	NA	NA	NA	NA	NA
AC002094.1	9.0354	0.360069	1.18186	0	1	1
AC002094.2	0.302649	0	5.26765	0	1	NA
AC002094.3	0.260168	0	5.26765	0	1	NA
AC002094.4	0.517103	1.21173	3.60152	0.0587886	0.95312	NA
AC002101.1	0	NA	NA	NA	NA	NA
AC002115.1	0.23821	0	5.26765	0	1	NA
AC002116.1	41.8972	-6.95492	1.28432	-4.63662	3.54161e-06	0.000106131
AC002116.2	24.4604	-0.268233	0.360891	0	1	1
AC002127.1	0	NA	NA	NA	NA	NA
AC002127.2	0.381148	-0.737461	4.49521	0	1	NA
AC002128.1	5.65507	-0.394469	0.807471	0	1	1
AC002128.2	1.97851	-0.457425	1.94583	0	1	NA
AC002306.1	1.45424	1.86342	1.75204	0.492809	0.622148	NA
AC002310.1	112.825	-0.791119	0.170919	0	1	1
AC002310.2	3.76058	-0.103183	1.51597	0	1	1
AC002310.3	0.644687	2.69452	2.4971	0.678594	0.497395	NA
AC002310.4	1.03071	-0.661701	5.0561	0	1	NA
AC002310.5	15.9365	1.15326	3.8546	0.0397608	NA	NA
AC002347.1	1.22188	-0.665529	1.87915	0	1	NA
AC002347.2	0.16667	-0.726001	5.23283	0	1	NA
AC002351.1	6.02646	-1.60932	0.984018	-0.619218	0.535773	1
AC002366.1	0	NA	NA	NA	NA	NA
AC002367.1	0.0517783	0	5.26765	0	1	NA
AC002368.1	0	NA	NA	NA	NA	NA
AC002375.1	1.2179	2.15052	1.91685	0.600212	0.548365	NA
AC002378.1	1.25506	-1.67633	2.30093	-0.293937	0.768806	NA
AC002381.1	0	NA	NA	NA	NA	NA
AC002383.1	0	NA	NA	NA	NA	NA
AC002386.1	0	NA	NA	NA	NA	NA
AC002398.1	17.9793	-0.453072	0.437055	0	1	1
AC002398.2	1.09698	0.113914	2.44141	0	1	NA
AC002400.1	0.422916	0.228644	3.59938	0	1	NA
AC002401.1	0.155806	0	5.26765	0	1	NA
AC002401.2	0.56276	-1.23242	2.53076	-0.0918388	0.926826	NA
AC002401.3	1.29522	-0.580405	1.46458	0	1	NA
AC002401.4	4.19939	-3.36422	1.54213	-1.53309	0.125254	1
AC002407.1	0	NA	NA	NA	NA	NA
AC002428.1	0	NA	NA	NA	NA	NA
AC002428.2	0.0525918	0	5.26765	0	1	NA
AC002429.1	0	NA	NA	NA	NA	NA
AC002429.2	7.22253	0.966904	0.861494	0	1	1
AC002451.1	3.78265	0.751929	0.966597	0	1	1
AC002454.1	7.80311	-0.227685	0.617747	0	1	1
AC002456.1	18.835	1.4803	0.396435	1.21153	0.225691	1
AC002456.2	0.0520336	0	5.26765	0	1	NA
AC002460.1	0	NA	NA	NA	NA	NA
AC002463.1	1.92085	3.11312	1.50299	1.40594	0.159743	NA
AC002464.1	0.152212	0	5.26765	0	1	NA
AC002465.1	0	NA	NA	NA	NA	NA
AC002467.1	40.0679	-0.030981	0.349198	0	1	1
AC002470.1	12.9514	-0.310986	0.56024	0	1	1
AC002470.2	2.49121	-4.45649	2.7695	-1.24806	0.212011	NA
AC002472.1	0.667224	-1.75199	2.56528	-0.293143	0.769413	NA
AC002472.2	15.7795	-1.26388	0.53617	-0.492149	0.622614	1
AC002472.3	0.525315	-2.17899	4.24776	-0.277556	0.781353	NA
AC002472.4	0	NA	NA	NA	NA	NA
AC002480.1	18.6873	0.24386	1.06537	0	1	1
AC002480.2	1.7736	0.801654	1.62171	0	1	NA
AC002486.1	0.0663911	1.19617	5.26765	0.0372398	0.970294	NA
AC002486.2	0.0749195	0	5.26765	0	1	NA
AC002487.1	0	NA	NA	NA	NA	NA
AC002504.1	0.0475791	0	5.26765	0	1	NA
AC002511.1	0	NA	NA	NA	NA	NA
AC002511.2	0.752347	-0.800544	2.90318	0	1	NA
AC002511.3	0	NA	NA	NA	NA	NA
AC002519.1	2.52395	-0.29491	1.12174	0	1	1
AC002519.2	0.105057	0	5.26765	0	1	NA
AC002524.1	0.0423433	0	5.26765	0	1	NA
AC002542.1	0.0517783	0	5.26765	0	1	NA
AC002543.1	0.26046	-0.729598	5.26765	0	1	NA
AC002545.1	0.537059	-0.783234	5.26765	0	1	NA
AC002546.1	0	NA	NA	NA	NA	NA
AC002550.1	2.05992	-2.7488	2.53269	-0.690492	0.489885	NA
AC002550.2	5.24068	1.2176	0.902134	0.241209	0.809393	1
AC002551.1	2.90175	-1.23266	0.913641	-0.254651	0.798993	1
AC002553.1	10.2379	0.171538	0.60744	0	1	1
AC002553.2	3.64873	-0.106211	1.21654	0	1	1
AC002558.1	0.905907	1.49998	2.02949	0.246357	0.805406	NA
AC002558.2	1.53058	0.244093	1.51674	0	1	NA
AC002558.3	2.09114	-2.28926	1.73486	-0.74315	0.457391	NA
AC002563.1	0.395632	0	3.06608	0	1	NA
AC002984.1	0.215859	0	5.26765	0	1	NA
AC002985.1	9.20586	0.129456	0.511273	0	1	1
AC002996.1	24.9315	-2.98732	1.20203	-1.65331	0.0982676	0.854788
AC003001.1	0.0475791	0	5.26765	0	1	NA
AC003001.2	0	NA	NA	NA	NA	NA
AC003002.1	0	NA	NA	NA	NA	NA
AC003002.2	1.97031	0.516851	1.76015	0	1	NA
AC003002.3	2.68706	-1.64607	1.13751	-0.567969	0.570056	1
AC003005.1	0.414923	-1.62086	5.23575	-0.118581	0.905608	NA
AC003005.2	1.43738	3.74537	1.66529	1.64858	0.099233	NA
AC003006.1	0.788986	-2.08703	3.88989	-0.279451	0.779899	NA
AC003009.1	0.0592361	-0.727307	5.26765	0	1	NA
AC003035.1	0.22746	2.08118	5.23642	0.206473	0.836422	NA
AC003035.2	0.0517783	0	5.26765	0	1	NA
AC003042.1	0.514727	-0.735818	3.98029	0	1	NA
AC003042.2	3.08092	-0.79946	0.927396	0	1	1
AC003043.1	0.505092	2.20899	4.25876	0.283882	0.776501	NA
AC003043.2	6.53139	0.779419	0.808906	0	1	1
AC003045.1	0.0475791	0	5.26765	0	1	NA
AC003070.1	1.87182	0.212355	1.60035	0	1	NA
AC003070.2	0.216266	0	5.26765	0	1	NA
AC003070.3	0	NA	NA	NA	NA	NA
AC003070.4	1.87182	0.212355	1.60035	0	1	NA
AC003070.5	0.216266	0	5.26765	0	1	NA
AC003070.6	0	NA	NA	NA	NA	NA
AC003070.7	0	NA	NA	NA	NA	NA
AC003071.1	0.0715951	0	5.26765	0	1	NA
AC003071.2	0.0423433	0	5.26765	0	1	NA
AC003072.1	11.7194	0.615389	1.19829	0	1	1
AC003080.1	0.256975	-0.737262	4.78058	0	1	NA
AC003084.1	0.0846866	0	5.26765	0	1	NA
AC003087.1	0	NA	NA	NA	NA	NA
AC003092.1	5.03181	2.60337	0.723997	2.21461	0.0267868	0.310001
AC003092.2	0.088091	0	5.26765	0	1	NA
AC003098.1	0	NA	NA	NA	NA	NA
AC003101.1	0.174435	0.22927	5.26765	0	1	NA
AC003101.2	1.68295	-1.9819	1.44548	-0.679293	0.496952	NA
AC003102.1	27.8068	-1.09153	0.397536	-0.230248	0.817899	1
AC003103.1	0	NA	NA	NA	NA	NA
AC003103.2	0.150712	0	5.26765	0	1	NA
AC003659.1	0	NA	NA	NA	NA	NA
AC003666.1	0.114177	1.2013	5.26765	0.0382144	0.969517	NA
AC003669.1	0	NA	NA	NA	NA	NA
AC003681.1	65.4551	-0.101052	0.361559	0	1	1
AC003682.1	0.068127	0	5.26765	0	1	NA
AC003684.1	0.213763	1.19794	5.26765	0.0375758	0.970026	NA
AC003685.1	0	NA	NA	NA	NA	NA
AC003685.2	0	NA	NA	NA	NA	NA
AC003686.1	0	NA	NA	NA	NA	NA
AC003687.1	0	NA	NA	NA	NA	NA
AC003688.1	9.93681	-3.47273	1.36061	-1.81737	0.0691605	0.656082
AC003688.2	0	NA	NA	NA	NA	NA
AC003950.1	0.0941314	0	5.26765	0	1	NA
AC003956.1	1.35328	0.960247	1.49718	0	1	NA
AC003958.1	0	NA	NA	NA	NA	NA
AC003958.2	0.468134	0	5.26765	0	1	NA
AC003958.3	0.36439	0	5.26765	0	1	NA
AC003958.4	0	NA	NA	NA	NA	NA
AC003958.5	0.468134	0	5.26765	0	1	NA
AC003965.1	9.2856	-0.264573	0.515888	0	1	1
AC003965.2	2.31591	-0.755538	2.4226	0	1	NA
AC003965.3	9.2856	-0.264573	0.515888	0	1	1
AC003973.1	0	NA	NA	NA	NA	NA
AC003973.2	0.257647	1.19818	4.77757	0.0414805	0.966913	NA
AC003975.1	12.8034	-0.941982	0.573817	0	1	1
AC003976.1	0	NA	NA	NA	NA	NA
AC003976.2	1.19703	0.138966	1.42797	0	1	NA
AC003982.1	0	NA	NA	NA	NA	NA
AC003984.1	0.0423433	0	5.26765	0	1	NA
AC003985.1	0	NA	NA	NA	NA	NA
AC003985.2	0.068127	0	5.26765	0	1	NA
AC003986.1	0	NA	NA	NA	NA	NA
AC003986.2	1.96806	-3.78169	1.558	-1.78543	0.074192	NA
AC003986.3	0.397312	0.0805171	3.52311	0	1	NA
AC003988.1	0.103926	0	5.26765	0	1	NA
AC003989.1	0.161239	1.2033	5.26765	0.0385936	0.969214	NA
AC003989.2	0.0501138	-0.727307	5.26765	0	1	NA
AC003991.1	16.9487	1.13892	0.487427	0.285011	0.775636	1
AC003991.2	0.750272	-1.15335	2.71452	-0.0564909	0.954951	NA
AC003992.1	0	NA	NA	NA	NA	NA
AC004000.1	1.32072	2.42747	1.81882	0.784834	0.432551	NA
AC004004.1	0	NA	NA	NA	NA	NA
AC004006.1	0	NA	NA	NA	NA	NA
AC004009.1	0.24783	0	5.26765	0	1	NA
AC004012.1	1.5648	0	3.04909	0	1	NA
AC004014.1	0	NA	NA	NA	NA	NA
AC004022.1	0.0517783	0	5.26765	0	1	NA
AC004022.2	0	NA	NA	NA	NA	NA
AC004023.1	4.86173	-0.0518831	0.840747	0	1	1
AC004024.1	0.423609	-1.75766	4.43041	-0.171013	0.864213	NA
AC004034.1	2.5572	-0.685206	1.73768	0	1	1
AC004039.1	6.70772	0.877892	0.736995	0	1	1
AC004052.1	0	NA	NA	NA	NA	NA
AC004053.1	0.20691	-0.737455	5.26765	0	1	NA
AC004054.1	0	NA	NA	NA	NA	NA
AC004057.1	3240.33	0.997473	0.191444	0	1	1
AC004062.1	0	NA	NA	NA	NA	NA
AC004063.1	0.777202	-1.67365	2.07495	-0.324659	0.745439	NA
AC004066.1	0.0423433	0	5.26765	0	1	NA
AC004066.2	0.215752	0	5.26765	0	1	NA
AC004067.1	8.68787	0.212932	0.615802	0	1	1
AC004069.1	12.9245	0.986505	0.470124	0	1	1
AC004069.2	0.0475791	0	5.26765	0	1	NA
AC004074.1	0	NA	NA	NA	NA	NA
AC004076.1	0.525524	0.717125	2.84003	0	1	NA
AC004076.2	11.7339	0.0586294	0.610495	0	1	1
AC004080.1	12.0233	0	1.77297	0	1	1
AC004080.2	48.9027	-1.01647	0.439811	-0.0374583	0.97012	1
AC004080.3	2.05049	0	3.07898	0	1	NA
AC004080.4	3.27587	0.241196	1.59214	0	1	1
AC004080.5	4.61009	0	5.26765	0	1	1
AC004080.6	5.98062	2.14536	2.28372	0.501532	0.615996	1
AC004099.1	0.0534384	0	5.26765	0	1	NA
AC004112.1	4.60914	1.91159	0.743031	1.22685	0.219879	1
AC004129.1	0.0524299	-0.727307	5.26765	0	1	NA
AC004129.2	0.198744	-0.754961	5.26765	0	1	NA
AC004129.3	0	NA	NA	NA	NA	NA
AC004130.1	22.0078	0.19809	0.357183	0	1	1
AC004134.1	0.697203	1.20344	2.4328	0.0836226	0.933357	NA
AC004147.1	0.0663911	1.19617	5.26765	0.0372398	0.970294	NA
AC004147.2	0.359824	3.16099	5.18251	0.416977	0.676695	NA
AC004147.3	0	NA	NA	NA	NA	NA
AC004147.4	0.313128	3.1688	5.18227	0.418505	0.675578	NA
AC004147.5	0.0520336	0	5.26765	0	1	NA
AC004148.1	0.0572265	1.19617	5.26765	0.0372398	0.970294	NA
AC004148.2	77.7223	-0.230718	0.277581	0	1	1
AC004156.1	19.2892	-0.56262	0.476479	0	1	1
AC004158.1	1.54715	-0.401916	1.6751	0	1	NA
AC004160.1	1.51952	-0.59104	1.75804	0	1	NA
AC004160.2	0.0941385	0	5.26765	0	1	NA
AC004217.1	0.0667031	1.19617	5.26765	0.0372398	0.970294	NA
AC004217.2	0	NA	NA	NA	NA	NA
AC004221.1	4.24794	0.411295	0.928323	0	1	1
AC004223.1	0.119344	0	5.26765	0	1	NA
AC004223.2	0.303118	0	5.26765	0	1	NA
AC004223.3	0.932505	2.19084	2.24566	0.530285	0.595914	NA
AC004224.1	0.472801	0	5.26765	0	1	NA
AC004224.2	0.407633	0	5.26765	0	1	NA
AC004231.1	5.27426	0.407927	0.702232	0	1	1
AC004231.2	0.250861	-1.61496	5.23705	-0.117425	0.906523	NA
AC004231.3	0.250861	-1.61496	5.23705	-0.117425	0.906523	NA
AC004232.1	0.0687182	0	5.26765	0	1	NA
AC004232.2	0	NA	NA	NA	NA	NA
AC004233.1	0.922512	4.40416	2.14156	1.58957	0.111931	NA
AC004233.2	3.80831	-2.80931	1.50107	-1.20535	0.22807	1
AC004233.3	7.57512	0.510831	0.809977	0	1	1
AC004233.4	2.46401	0.41316	1.38626	0	1	NA
AC004241.1	16.9367	-1.75623	0.618281	-1.22312	0.221285	1
AC004241.2	2.75515	-0.356166	1.5016	0	1	1
AC004241.3	10.4999	-0.454313	0.618823	0	1	1
AC004241.4	1.86637	-2.87482	1.74739	-1.07293	0.283304	NA
AC004253.1	2.16261	0.62191	1.56353	0	1	NA
AC004253.2	0	NA	NA	NA	NA	NA
AC004257.1	0.433014	-0.697086	2.64733	0	1	NA
AC004263.1	1.61002	-0.759603	1.60867	0	1	NA
AC004264.1	16.0928	0.981991	0.647524	0	1	1
AC004381.1	0	NA	NA	NA	NA	NA
AC004381.2	1.16545	-1.45074	1.55171	-0.290476	0.771452	NA
AC004381.3	0.0475791	0	5.26765	0	1	NA
AC004383.1	2.43223	-4.20362	1.57832	-2.02976	0.0423805	NA
AC004386.1	0.50093	1.20246	2.95206	0.0685822	0.945322	NA
AC004386.2	0	NA	NA	NA	NA	NA
AC004408.1	0.0475791	0	5.26765	0	1	NA
AC004415.1	0	NA	NA	NA	NA	NA
AC004448.1	0	NA	NA	NA	NA	NA
AC004448.2	2.9181	0.668073	1.00937	0	1	1
AC004448.3	0	NA	NA	NA	NA	NA
AC004449.1	14.9871	0.768835	0.504219	0	1	1
AC004453.1	2.5011	2.21976	1.58005	0.771972	0.440131	1
AC004461.1	0.561998	2.18101	4.07315	0.289951	0.771854	NA
AC004461.2	2.25037	0.609092	1.29527	0	1	NA
AC004466.1	33.4585	0.850289	0.35854	0	1	1
AC004466.2	2.03488	-2.85744	1.54284	-1.20391	0.228625	NA
AC004466.3	1.26869	2.1495	1.84894	0.621707	0.534134	NA
AC004467.1	0.182684	2.18911	5.229	0.227408	0.820107	NA
AC004470.1	0	NA	NA	NA	NA	NA
AC004471.1	4.68877	0.577807	0.956863	0	1	1
AC004471.2	2.39551	0.831566	1.54647	0	1	NA
AC004477.1	29.2718	-1.44356	0.452665	-0.979885	0.327143	1
AC004477.2	0	NA	NA	NA	NA	NA
AC004477.3	6.16571	1.43195	0.855084	0.505159	0.613447	1
AC004485.1	0	NA	NA	NA	NA	NA
AC004486.1	0.357963	-0.769478	4.49598	0	1	NA
AC004490.1	1.52819	-2.24568	1.70223	-0.73179	0.464297	NA
AC004492.1	2.49195	-0.378663	0.937561	0	1	NA
AC004492.2	2.49195	-0.378663	0.937561	0	1	NA
AC004494.1	3.83162	-0.927676	1.36171	0	1	1
AC004522.1	0	NA	NA	NA	NA	NA
AC004522.2	0.694728	0	4.82817	0	1	NA
AC004528.1	0.340684	-0.740351	3.71067	0	1	NA
AC004528.2	0.341956	-2.14904	5.20492	-0.220761	0.825278	NA
AC004540.1	9.76371	-0.589705	0.733725	0	1	1
AC004540.2	1.88343	1.85692	1.42629	0.6008	0.547973	NA
AC004542.1	0.352441	0	5.26765	0	1	NA
AC004542.2	0.889057	1.99746	3.34312	0.29836	0.765428	NA
AC004543.1	0.327321	-0.74776	5.26765	0	1	NA
AC004551.1	1.96965	-3.1706	1.511	-1.43653	0.150852	NA
AC004552.1	1.95959	1.10154	1.7982	0.0564682	0.954969	NA
AC004554.1	0	NA	NA	NA	NA	NA
AC004554.2	0.969909	0.605056	2.08467	0	1	NA
AC004556.1	8.53437	0.190508	2.15142	0	1	1
AC004584.1	1.46233	-0.314116	1.50311	0	1	NA
AC004584.2	0.104291	-0.74368	5.26765	0	1	NA
AC004584.3	1.59838	1.12365	1.50656	0.0820777	0.934585	NA
AC004585.1	33.7268	-0.675102	0.380739	0	1	1
AC004590.1	0.443029	2.16754	4.30295	0.271334	0.786134	NA
AC004593.1	0.146752	0	5.26765	0	1	NA
AC004593.2	1.19618	-1.3542	1.6075	-0.220339	0.825607	NA
AC004593.3	2.76838	-0.947948	1.33806	0	1	1
AC004594.1	0.299801	0	5.26765	0	1	NA
AC004596.1	6.09561	1.65604	0.72918	0.899699	0.368281	1
AC004597.1	0	NA	NA	NA	NA	NA
AC004637.1	1.02659	-1.54162	1.92406	-0.281496	0.77833	NA
AC004656.1	254.516	-0.462864	0.260572	0	1	1
AC004672.1	0.103557	0	5.26765	0	1	NA
AC004672.2	0.120346	0	5.26765	0	1	NA
AC004674.1	0	NA	NA	NA	NA	NA
AC004675.1	0.65566	1.66346	2.37186	0.27972	0.779692	NA
AC004675.2	0	NA	NA	NA	NA	NA
AC004678.1	7.33109	3.02203	0.7022	2.87957	0.00398223	0.0620937
AC004687.1	1.65404	0	2.97962	0	1	NA
AC004687.2	33.2464	-0.660889	0.794094	0	1	1
AC004690.1	0	NA	NA	NA	NA	NA
AC004690.2	0.410556	-0.730406	3.65391	0	1	NA
AC004691.1	0.240437	-0.743065	5.26765	0	1	NA
AC004691.2	0.845219	-3.08797	5.17101	-0.403784	0.686371	NA
AC004692.1	0.358829	0	4.52199	0	1	NA
AC004692.2	0.133566	0	5.26765	0	1	NA
AC004696.1	0	NA	NA	NA	NA	NA
AC004702.1	0	NA	NA	NA	NA	NA
AC004704.1	7.55876	1.24015	1.05279	0.228106	0.819564	1
AC004706.1	10.6078	-1.11104	0.661878	-0.167761	0.866772	1
AC004706.2	0.104385	0	5.26765	0	1	NA
AC004707.1	5.8165	-1.8662	0.940447	-0.921048	0.357025	1
AC004754.1	9.47224	0.247223	1.79333	0	1	1
AC004765.1	0.787615	1.25395	2.02587	0.125354	0.900243	NA
AC004771.1	3.06864	0.977497	1.19985	0	1	1
AC004771.2	0.829641	-0.709288	2.35807	0	1	NA
AC004771.3	2.89547	-0.588136	1.02467	0	1	1
AC004771.4	0.0963139	0	5.26765	0	1	NA
AC004771.5	12.9586	2.99571	0.880672	2.26612	0.023444	0.277465
AC004775.1	0.479605	-0.733873	2.95539	0	1	NA
AC004784.1	1.71519	4.09891	2.13684	1.45023	0.146993	NA
AC004790.1	0	NA	NA	NA	NA	NA
AC004792.1	0	NA	NA	NA	NA	NA
AC004801.1	0.224988	1.20747	5.26765	0.0393856	0.968583	NA
AC004801.2	29.1727	-0.0469584	0.37038	0	1	1
AC004801.3	0	NA	NA	NA	NA	NA
AC004801.4	1.40813	-0.647342	2.02684	0	1	NA
AC004801.5	0.594682	-0.715715	2.36984	0	1	NA
AC004801.6	5.35339	0.459827	0.764372	0	1	1
AC004803.1	77.0731	0.178353	0.244421	0	1	1
AC004805.1	0.659486	0	3.80828	0	1	NA
AC004805.2	0	NA	NA	NA	NA	NA
AC004805.3	0.182755	2.1902	5.22896	0.227617	0.819944	NA
AC004812.1	0.0423433	0	5.26765	0	1	NA
AC004812.2	100.01	-1.07613	0.240303	-0.316789	0.751404	1
AC004816.1	55.9607	-0.945517	0.388013	0	1	1
AC004816.2	1.32003	1.72281	1.76669	0.409133	0.682442	NA
AC004817.1	0.767785	-2.26544	2.13637	-0.592329	0.55363	NA
AC004817.2	0.289342	0	5.26765	0	1	NA
AC004817.3	24.0741	-0.356587	0.345815	0	1	1
AC004817.4	8.99114	-0.0544982	0.606698	0	1	1
AC004824.1	11.283	0.311548	2.00529	0	1	1
AC004824.2	11.283	0.311548	2.00529	0	1	1
AC004825.1	0	NA	NA	NA	NA	NA
AC004825.2	14.8481	0.967946	0.479821	0	1	1
AC004828.1	0.32137	0	5.26765	0	1	NA
AC004830.1	6.50383	0.0208393	0.892619	0	1	1
AC004832.1	1.10078	0.126977	2.28484	0	1	NA
AC004832.2	0	NA	NA	NA	NA	NA
AC004832.3	38.6643	2.92857	1.54135	1.25122	0.210854	1
AC004832.4	1.44621	-2.31528	1.59241	-0.825972	0.40882	NA
AC004832.5	2.50506	1.15119	1.87325	0.0807085	0.935674	1
AC004832.6	3.15499	0.215735	2.02201	0	1	1
AC004834.1	8.02811	-0.780788	0.676291	0	1	1
AC004835.1	19.8024	0.325939	0.357636	0	1	1
AC004835.2	0	NA	NA	NA	NA	NA
AC004837.1	0.526321	-2.66202	3.39464	-0.489602	0.624415	NA
AC004837.2	1.76053	1.36108	1.17062	0.308456	0.757735	NA
AC004837.3	0	NA	NA	NA	NA	NA
AC004839.1	0.650007	0.786098	2.24001	0	1	NA
AC004839.2	0.650007	0.786098	2.24001	0	1	NA
AC004840.1	1.25621	-1.93251	1.86694	-0.499483	0.617439	NA
AC004840.2	0.0525918	0	5.26765	0	1	NA
AC004846.1	1.47705	2.04337	1.59142	0.65562	0.512068	NA
AC004846.2	2.83708	-0.615861	1.12909	0	1	1
AC004847.1	12.446	-2.87208	0.630393	-2.96971	0.00298085	0.047967
AC004852.1	0	NA	NA	NA	NA	NA
AC004852.2	0.910861	-0.688405	1.91218	0	1	NA
AC004852.3	0	NA	NA	NA	NA	NA
AC004852.4	0.910861	-0.688405	1.91218	0	1	NA
AC004852.5	0	NA	NA	NA	NA	NA
AC004852.6	0	NA	NA	NA	NA	NA
AC004853.1	0	NA	NA	NA	NA	NA
AC004853.2	0	NA	NA	NA	NA	NA
AC004854.1	0.104506	-0.739261	5.26765	0	1	NA
AC004854.2	18.0189	0.891875	0.406727	0	1	1
AC004858.1	0	NA	NA	NA	NA	NA
AC004862.1	0.397909	2.00451	4.41463	0.22754	0.820004	NA
AC004865.1	0.048157	0	5.26765	0	1	NA
AC004865.2	6.60922	-0.255415	1.60483	0	1	1
AC004866.1	0	NA	NA	NA	NA	NA
AC004866.2	0	NA	NA	NA	NA	NA
AC004869.1	0	NA	NA	NA	NA	NA
AC004869.2	0	NA	NA	NA	NA	NA
AC004870.1	0.0532674	0	5.26765	0	1	NA
AC004870.2	107.702	-0.265427	0.145447	0	1	1
AC004870.3	0.374654	0.218233	5.26765	0	1	NA
AC004870.4	0.336329	0.222548	5.26765	0	1	NA
AC004872.1	0	NA	NA	NA	NA	NA
AC004875.1	0.132782	2.1562	5.23052	0.221049	0.825055	NA
AC004877.1	32.5778	1.18303	0.481135	0.380415	0.703637	1
AC004882.1	0.245748	0	5.26765	0	1	NA
AC004882.2	0	NA	NA	NA	NA	NA
AC004884.1	0	NA	NA	NA	NA	NA
AC004884.2	2.01473	0.405786	1.17929	0	1	NA
AC004888.1	0.0663911	1.19617	5.26765	0.0372398	0.970294	NA
AC004889.1	163.953	0.739734	0.224447	0	1	1
AC004890.1	0.737288	1.22251	2.40791	0.0924093	0.926373	NA
AC004890.2	65.4874	-1.87837	0.357255	-2.45865	0.0139459	0.180197
AC004890.3	2.13362	-1.2374	1.22487	-0.193815	0.846321	NA
AC004893.1	0.503498	-0.641285	3.52061	0	1	NA
AC004893.2	0	NA	NA	NA	NA	NA
AC004895.1	1.75081	-3.03234	1.78334	-1.13963	0.254441	NA
AC004898.1	0.692295	1.11622	2.10068	0.0553231	0.955881	NA
AC004899.1	0	NA	NA	NA	NA	NA
AC004900.1	1.17767	0.776586	2.33501	0	1	NA
AC004906.1	0.116469	0.231607	5.26765	0	1	NA
AC004908.1	8.35561	-2.64409	0.854431	-1.92419	0.0543308	0.54415
AC004908.2	6.12845	-0.529692	0.751426	0	1	1
AC004908.3	3.22067	-2.37493	1.25852	-1.0925	0.274612	1
AC004910.1	0.837999	-0.52018	1.7711	0	1	NA
AC004911.1	0	NA	NA	NA	NA	NA
AC004917.1	2.76715	-0.710176	1.97794	0	1	1
AC004918.1	5.11079	-0.779206	0.996393	0	1	1
AC004918.2	5.11079	-0.779206	0.996393	0	1	1
AC004918.3	16.5907	-0.594781	0.533785	0	1	1
AC004920.1	0.343661	-1.60764	3.63861	-0.166998	0.867371	NA
AC004921.1	0.438171	-0.733473	3.55682	0	1	NA
AC004922.1	147.89	-0.586978	0.21876	0	1	1
AC004923.1	5.80889	-1.36458	1.05751	-0.344751	0.730282	1
AC004923.2	0	NA	NA	NA	NA	NA
AC004923.3	0	NA	NA	NA	NA	NA
AC004923.4	22.7109	-1.34559	0.412387	-0.838032	0.402013	1
AC004930.1	1.51502	3.46654	1.70028	1.45067	0.146872	NA
AC004936.1	0	NA	NA	NA	NA	NA
AC004938.1	0	NA	NA	NA	NA	NA
AC004941.1	2.31134	-1.1859	1.27384	-0.145938	0.88397	NA
AC004941.2	0.166881	1.9673	5.24404	0.184457	0.853655	NA
AC004943.1	3.74666	-3.691	1.36693	-1.96864	0.0489942	0.50409
AC004943.2	857.344	1.12806	0.797329	0.160614	0.872398	1
AC004943.3	0.440971	0.226915	3.65021	0	1	NA
AC004944.1	0.172114	2.06494	5.2368	0.203356	0.838857	NA
AC004945.1	0	NA	NA	NA	NA	NA
AC004946.1	0	NA	NA	NA	NA	NA
AC004947.1	2.65847	0.27934	1.70428	0	1	1
AC004948.1	0.632655	1.18706	3.37012	0.0555055	0.955736	NA
AC004949.1	0.397755	-0.729275	4.34029	0	1	NA
AC004951.1	48.8517	0.407649	0.455435	0	1	1
AC004951.2	12.041	1.70107	0.707033	0.99157	0.321408	1
AC004951.3	8.68649	-1.38907	0.715006	-0.54415	0.586338	1
AC004951.4	16.5321	0.551461	0.562461	0	1	1
AC004965.1	0	NA	NA	NA	NA	NA
AC004967.1	13.0368	0.913995	0.520874	0	1	1
AC004967.2	82.7326	0.390139	0.211368	0	1	1
AC004969.1	1.83644	-0.905014	1.15318	0	1	NA
AC004973.1	1.49121	-0.28017	1.79086	0	1	NA
AC004974.1	0.867493	0	3.91117	0	1	NA
AC004975.1	1.44537	0.229657	1.56592	0	1	NA
AC004975.2	0.786642	-2.95669	2.09351	-0.934642	0.349973	NA
AC004980.1	182.282	0.155211	0.118625	0	1	1
AC004980.2	0.621109	1.11332	2.14963	0.0527163	0.957958	NA
AC004980.3	1.26172	-1.67171	2.08739	-0.321792	0.74761	NA
AC004980.4	0.836303	0.294144	1.95175	0	1	NA
AC004980.5	192.893	0.147906	0.182588	0	1	1
AC004980.6	0.621109	1.11332	2.14963	0.0527163	0.957958	NA
AC004980.7	0.231717	0	5.26765	0	1	NA
AC004982.1	6.32734	-3.36856	1.3352	-1.77393	0.0760752	0.708936
AC004982.2	19.6885	0.226724	0.759383	0	1	1
AC004986.1	0.0475791	0	5.26765	0	1	NA
AC004987.1	0	NA	NA	NA	NA	NA
AC004987.2	0.621118	-0.395454	2.25129	0	1	NA
AC004987.3	0	NA	NA	NA	NA	NA
AC004987.4	0.486829	1.18578	5.11541	0.0363172	0.971029	NA
AC004988.1	1.35279	2.23772	1.80348	0.686294	0.492528	NA
AC004990.1	6.52017	1.64899	1.17917	0.55038	0.582059	1
AC004994.1	0	NA	NA	NA	NA	NA
AC004997.1	9.78936	-1.51673	1.49279	-0.346153	0.729228	1
AC005000.1	0.699257	1.21095	2.4497	0.0861117	0.931378	NA
AC005000.2	0.0520336	0	5.26765	0	1	NA
AC005002.1	0	NA	NA	NA	NA	NA
AC005002.2	0	NA	NA	NA	NA	NA
AC005005.1	0.235741	1.20294	5.26765	0.0385253	0.969269	NA
AC005005.2	0.0475791	0	5.26765	0	1	NA
AC005005.3	18.7626	0.22272	0.420412	0	1	1
AC005005.4	25.2459	0.0188246	0.358878	0	1	1
AC005006.1	0.345741	2.13852	4.43952	0.256451	0.797602	NA
AC005008.1	0.0572265	1.19617	5.26765	0.0372398	0.970294	NA
AC005008.2	0	NA	NA	NA	NA	NA
AC005009.1	0.513085	-1.69581	4.23427	-0.164328	0.869473	NA
AC005009.2	1.05677	-0.394785	1.59569	0	1	NA
AC005011.1	0	NA	NA	NA	NA	NA
AC005013.1	0.0521462	0	5.26765	0	1	NA
AC005014.1	0.764172	1.19715	2.4399	0.0808044	0.935597	NA
AC005014.2	2.47938	-0.693801	1.7086	0	1	NA
AC005014.3	0.578041	1.19119	2.99607	0.0638125	0.94912	NA
AC005019.1	0	NA	NA	NA	NA	NA
AC005019.2	0	NA	NA	NA	NA	NA
AC005020.1	0.258934	0	5.26765	0	1	NA
AC005020.2	1.74093	1.4435	2.69231	0.164729	0.869158	NA
AC005021.1	0.393683	-1.7548	4.27101	-0.176725	0.859724	NA
AC005033.1	0.0423433	0	5.26765	0	1	NA
AC005034.1	0	NA	NA	NA	NA	NA
AC005034.2	0.505588	-2.25206	2.83929	-0.440978	0.659229	NA
AC005034.3	105.13	0.309876	0.195995	0	1	1
AC005034.4	0.733245	-2.24384	2.86949	-0.43347	0.664673	NA
AC005034.5	7.59015	-0.51508	0.676055	0	1	1
AC005037.1	8.16481	1.52049	0.607434	0.856861	0.391521	1
AC005040.1	0	NA	NA	NA	NA	NA
AC005041.1	10.2295	0.230198	0.57033	0	1	1
AC005041.2	0	NA	NA	NA	NA	NA
AC005041.3	9.99945	-0.114548	0.862604	0	1	1
AC005042.1	6.22393	-2.59015	1.28544	-1.23705	0.216068	1
AC005042.2	0	NA	NA	NA	NA	NA
AC005042.3	0	NA	NA	NA	NA	NA
AC005046.1	7.511	-0.889097	0.784797	0	1	1
AC005050.1	2.1074	1.14628	1.92188	0.0761108	0.939331	NA
AC005062.1	0.598079	0	4.7872	0	1	NA
AC005064.1	0.704419	-2.62293	2.20474	-0.73611	0.461663	NA
AC005066.1	0	NA	NA	NA	NA	NA
AC005070.1	0.068127	0	5.26765	0	1	NA
AC005070.2	0.0475791	0	5.26765	0	1	NA
AC005070.3	7.34506	0.573636	0.658467	0	1	1
AC005072.1	1.33001	1.8052	2.0609	0.390705	0.696016	NA
AC005076.1	25.5553	0.566561	0.496491	0	1	1
AC005077.1	0.10438	0	5.26765	0	1	NA
AC005077.2	0.925289	-0.741119	2.961	0	1	NA
AC005077.3	0.11862	1.20951	5.26765	0.039772	0.968275	NA
AC005077.4	29.9494	-0.499612	0.467664	0	1	1
AC005082.1	0.534087	-0.72992	3.25374	0	1	NA
AC005082.2	1.08145	-1.61509	2.70013	-0.227799	0.819803	NA
AC005083.1	6.04321	0	1.93523	0	1	1
AC005084.1	0.068127	0	5.26765	0	1	NA
AC005086.1	0.931794	1.26466	2.55771	0.103475	0.917586	NA
AC005086.2	0.234173	2.63793	5.20431	0.314726	0.75297	NA
AC005086.3	0.288111	-0.773375	4.65709	0	1	NA
AC005086.4	1.88728	0.851951	1.46761	0	1	NA
AC005088.1	0.0457238	0	5.26765	0	1	NA
AC005089.1	9.66783	0.822717	0.935683	0	1	1
AC005090.1	0	NA	NA	NA	NA	NA
AC005091.1	1.03947	0.836986	1.70764	0	1	NA
AC005094.1	0	NA	NA	NA	NA	NA
AC005096.1	1.01929	-1.11789	1.81967	-0.064785	0.948345	NA
AC005099.1	0.118806	1.19842	5.26765	0.0376682	0.969952	NA
AC005100.1	0.114045	1.19806	5.26765	0.0375985	0.970008	NA
AC005102.1	0	NA	NA	NA	NA	NA
AC005104.1	3.08013	0.0432688	1.02738	0	1	1
AC005104.2	0.255707	0.226655	4.76945	0	1	NA
AC005105.1	0.0521462	0	5.26765	0	1	NA
AC005144.1	0.343869	1.20406	5.26765	0.0387375	0.9691	NA
AC005150.1	0.776457	0	3.2094	0	1	NA
AC005154.1	1.90162	0.786798	1.57418	0	1	NA
AC005154.2	6.32929	-1.28764	0.824918	-0.348687	0.727324	1
AC005154.3	0.136461	2.19356	5.22882	0.228265	0.81944	NA
AC005154.4	1.5834	-0.607863	1.32904	0	1	NA
AC005154.5	0.431872	0	5.26765	0	1	NA
AC005156.1	0.266913	0	4.7604	0	1	NA
AC005160.1	0	NA	NA	NA	NA	NA
AC005162.1	0	NA	NA	NA	NA	NA
AC005162.2	0.132557	1.20549	5.26765	0.0390089	0.968883	NA
AC005162.3	1.67544	-0.904682	2.2681	0	1	NA
AC005165.1	0.325681	0	5.26765	0	1	NA
AC005165.2	0.264755	1.9836	5.24322	0.187594	0.851195	NA
AC005176.1	0.275469	0.232832	5.26765	0	1	NA
AC005176.2	0	NA	NA	NA	NA	NA
AC005178.1	0	NA	NA	NA	NA	NA
AC005180.1	1.53821	0.474918	1.31006	0	1	NA
AC005180.2	2.22282	-0.249294	1.44355	0	1	NA
AC005181.1	0.0525918	0	5.26765	0	1	NA
AC005183.1	0.052601	0	5.26765	0	1	NA
AC005183.2	0.052601	0	5.26765	0	1	NA
AC005185.1	0	NA	NA	NA	NA	NA
AC005186.1	0.706254	0.452281	2.90561	0	1	NA
AC005189.1	0.124266	0	5.26765	0	1	NA
AC005191.1	0	NA	NA	NA	NA	NA
AC005197.1	0.927057	-1.61974	2.22021	-0.279134	0.780142	NA
AC005208.1	0.0592361	-0.727307	5.26765	0	1	NA
AC005209.1	0	NA	NA	NA	NA	NA
AC005220.1	0.223754	0	5.26765	0	1	NA
AC005224.1	18.5228	-0.306402	0.414983	0	1	1
AC005224.2	0	NA	NA	NA	NA	NA
AC005224.3	3.16096	-0.0496503	1.1133	0	1	1
AC005225.1	0.796046	1.66822	2.18533	0.305774	0.759777	NA
AC005225.2	3.69544	0.343311	1.10377	0	1	1
AC005225.3	0.555747	2.75972	3.38452	0.519933	0.603111	NA
AC005229.1	0	NA	NA	NA	NA	NA
AC005229.2	0	NA	NA	NA	NA	NA
AC005229.3	0	NA	NA	NA	NA	NA
AC005229.4	82.2241	0.094017	0.20052	0	1	1
AC005230.1	0.0663911	1.19617	5.26765	0.0372398	0.970294	NA
AC005232.1	0.277235	-0.73708	5.26765	0	1	NA
AC005234.1	0	NA	NA	NA	NA	NA
AC005237.1	0.758287	1.66162	2.61014	0.253479	0.799898	NA
AC005237.2	0	NA	NA	NA	NA	NA
AC005244.1	0.806947	2.74104	2.30514	0.755285	0.450078	NA
AC005244.2	0.0899397	0	5.26765	0	1	NA
AC005252.1	0	NA	NA	NA	NA	NA
AC005253.1	48.4716	0.17143	0.300533	0	1	1
AC005253.2	1.64809	0.846864	1.5594	0	1	NA
AC005255.1	0.214994	-1.81829	5.22377	-0.156648	0.875522	NA
AC005256.1	50.9524	-2.30706	1.3507	-0.967693	0.333198	1
AC005258.1	0.367009	-3.39451	5.16394	-0.463699	0.642864	NA
AC005261.1	495.89	-0.308246	0.133992	0	1	1
AC005261.2	2.0101	-0.996298	1.21181	0	1	NA
AC005261.3	72.888	0.0741287	0.283395	0	1	1
AC005261.4	0.0475791	0	5.26765	0	1	NA
AC005262.1	0	NA	NA	NA	NA	NA
AC005262.2	0.0715951	0	5.26765	0	1	NA
AC005264.1	0.484726	-1.6006	3.55959	-0.168726	0.866012	NA
AC005277.1	0	NA	NA	NA	NA	NA
AC005277.2	0.459485	1.7211	3.47079	0.207764	0.835414	NA
AC005280.1	0.267177	0	4.70993	0	1	NA
AC005280.2	0.492976	-0.758503	4.37801	0	1	NA
AC005280.3	0.342158	-0.812194	4.51387	0	1	NA
AC005281.1	0.357125	2.0744	5.23658	0.205171	0.837438	NA
AC005288.1	302.888	0.0732545	0.122533	0	1	1
AC005291.1	0.402975	1.20331	3.60122	0.0564552	0.954979	NA
AC005291.2	0.470719	-0.743112	5.26765	0	1	NA
AC005293.1	0	NA	NA	NA	NA	NA
AC005293.2	0	NA	NA	NA	NA	NA
AC005294.1	0	NA	NA	NA	NA	NA
AC005296.1	0	NA	NA	NA	NA	NA
AC005297.1	0	NA	NA	NA	NA	NA
AC005297.2	0	NA	NA	NA	NA	NA
AC005297.3	0	NA	NA	NA	NA	NA
AC005300.1	0.0951583	0	5.26765	0	1	NA
AC005301.1	0	NA	NA	NA	NA	NA
AC005303.1	0	NA	NA	NA	NA	NA
AC005304.1	0.0880959	0	5.26765	0	1	NA
AC005304.2	21.2668	-0.809697	0.375081	0	1	1
AC005304.3	0.317057	-0.743535	4.56572	0	1	NA
AC005306.1	7.40566	1.37418	0.987285	0.378995	0.704691	1
AC005307.1	0.408242	1.19811	4.39585	0.0450681	0.964053	NA
AC005323.1	0.0940443	0	5.26765	0	1	NA
AC005323.2	0	NA	NA	NA	NA	NA
AC005324.1	0.250792	-0.861455	5.22256	0	1	NA
AC005324.2	0.0525918	0	5.26765	0	1	NA
AC005324.3	25.5456	-2.35815	0.51774	-2.62323	0.00871	0.122097
AC005324.4	2.08704	1.78009	2.28604	0.341241	0.732922	NA
AC005324.5	2.44783	0.213696	1.17464	0	1	NA
AC005324.6	0	NA	NA	NA	NA	NA
AC005326.1	0.34809	-1.66462	3.68989	-0.180119	0.857059	NA
AC005329.1	24.046	0.355619	0.566085	0	1	1
AC005329.2	0	NA	NA	NA	NA	NA
AC005329.3	2.61113	0.9804	1.49305	0	1	1
AC005330.1	26.8089	0.503867	0.325453	0	1	1
AC005332.1	7.28864	-0.358207	0.759415	0	1	1
AC005332.2	3.52903	-0.680612	1.85405	0	1	1
AC005332.3	17.5987	0.281831	0.372486	0	1	1
AC005332.4	82.4698	0.589405	0.228636	0	1	1
AC005332.5	91.0093	1.58999	0.202186	2.91808	0.00352199	0.0555296
AC005332.6	686.943	0.76975	0.0748168	0	1	1
AC005332.7	2.36138	-1.63731	1.73745	-0.366805	0.713765	NA
AC005336.1	8.49302	-0.989026	1.03072	0	1	1
AC005336.2	0.190119	1.20181	5.26765	0.0383108	0.96944	NA
AC005339.1	1.7043	-0.771045	2.3317	0	1	NA
AC005341.1	0	NA	NA	NA	NA	NA
AC005342.1	1.94885	-0.545775	1.25749	0	1	NA
AC005342.2	0	NA	NA	NA	NA	NA
AC005342.3	0	NA	NA	NA	NA	NA
AC005342.4	1.94885	-0.545775	1.25749	0	1	NA
AC005343.1	2.0272	0.727431	1.16241	0	1	NA
AC005343.2	2.0272	0.727431	1.16241	0	1	NA
AC005344.1	0	NA	NA	NA	NA	NA
AC005344.2	0	NA	NA	NA	NA	NA
AC005345.1	0	NA	NA	NA	NA	NA
AC005351.1	0	NA	NA	NA	NA	NA
AC005355.1	0.955037	-2.98672	1.85004	-1.07388	0.282876	NA
AC005357.1	0	NA	NA	NA	NA	NA
AC005357.2	0.0914476	0	5.26765	0	1	NA
AC005358.1	0.048157	0	5.26765	0	1	NA
AC005358.2	0.913318	-1.25038	2.42176	-0.103386	0.917656	NA
AC005363.1	0.253978	0	5.26765	0	1	NA
AC005363.2	1.96313	-0.369942	1.62167	0	1	NA
AC005377.1	0.146081	0	5.26765	0	1	NA
AC005379.1	0.644361	-0.756969	3.8576	0	1	NA
AC005381.1	0.0423433	0	5.26765	0	1	NA
AC005383.1	1.20924	1.5856	2.00073	0.292695	0.769756	NA
AC005387.1	3.80978	-0.64685	0.992532	0	1	1
AC005387.2	1.55438	-0.788222	1.64862	0	1	NA
AC005391.1	1.07873	-3.49334	2.30062	-1.08377	0.278468	NA
AC005392.1	0.112424	1.2031	5.26765	0.0385568	0.969244	NA
AC005392.2	13.9363	-0.964764	0.8663	0	1	1
AC005392.3	0.594674	-1.61567	2.97055	-0.207257	0.835809	NA
AC005393.1	3.86318	2.06382	0.872209	1.21968	0.222585	1
AC005393.2	3.86318	2.06382	0.872209	1.21968	0.222585	1
AC005394.1	0.0663911	1.19617	5.26765	0.0372398	0.970294	NA
AC005394.2	0.719964	-0.607835	3.58751	0	1	NA
AC005410.1	0.555911	-0.800979	2.37983	0	1	NA
AC005410.2	0.585473	-1.78238	3.58189	-0.218428	0.827096	NA
AC005412.1	0	NA	NA	NA	NA	NA
AC005414.1	1.07481	0.234407	2.1472	0	1	NA
AC005414.2	1.07481	0.234407	2.1472	0	1	NA
AC005476.1	0.0667031	1.19617	5.26765	0.0372398	0.970294	NA
AC005476.2	63.4331	-0.0612871	0.267413	0	1	1
AC005479.1	6.14592	4.28084	0.989566	3.31543	0.000915012	0.0168447
AC005479.2	5.78758	2.88589	0.826297	2.28235	0.0224689	0.268127
AC005480.1	19.0555	0.523314	0.442674	0	1	1
AC005480.2	0	NA	NA	NA	NA	NA
AC005481.1	1.99961	0	2.21296	0	1	NA
AC005482.1	0	NA	NA	NA	NA	NA
AC005486.1	0.512602	-1.70899	3.05176	-0.232321	0.816288	NA
AC005487.1	0.270607	2.07658	5.23668	0.205585	0.837115	NA
AC005495.1	1.21918	1.18558	1.77704	0.104432	0.916826	NA
AC005498.1	0	NA	NA	NA	NA	NA
AC005498.2	0	NA	NA	NA	NA	NA
AC005498.3	0.119931	0	5.26765	0	1	NA
AC005515.1	0	NA	NA	NA	NA	NA
AC005518.1	0	NA	NA	NA	NA	NA
AC005518.2	0	NA	NA	NA	NA	NA
AC005519.1	7.84974	0.572113	0.580453	0	1	1
AC005520.1	42.9305	-0.871344	0.54805	0	1	1
AC005520.2	20.9151	0.150539	0.375965	0	1	1
AC005520.3	0.398214	1.21085	3.06023	0.0689004	0.945069	NA
AC005520.4	0	NA	NA	NA	NA	NA
AC005520.5	6.03913	-0.0928432	1.57084	0	1	1
AC005521.1	0.291927	-0.734626	4.66469	0	1	NA
AC005522.1	0.267189	1.98812	5.24299	0.188465	0.850512	NA
AC005523.1	2.34867	-2.65533	2.03518	-0.813356	0.416014	NA
AC005523.2	1338.01	0.935898	0.110476	0	1	1
AC005524.1	0.0525918	0	5.26765	0	1	NA
AC005529.1	0.476455	2.18664	3.02554	0.392209	0.694904	NA
AC005531.1	1.57751	-0.509458	1.49875	0	1	NA
AC005532.1	13.2206	-1.43797	0.544153	-0.804862	0.420899	1
AC005532.2	0.0475791	0	5.26765	0	1	NA
AC005534.1	4.9084	-0.683514	1.01722	0	1	1
AC005534.2	0.195396	0	5.26765	0	1	NA
AC005537.1	2.08755	-1.64686	1.359	-0.475983	0.634086	NA
AC005538.1	0	NA	NA	NA	NA	NA
AC005539.1	0	NA	NA	NA	NA	NA
AC005540.1	8.71681	0.594177	0.635482	0	1	1
AC005544.1	0.154465	-0.743373	5.26765	0	1	NA
AC005544.2	0	NA	NA	NA	NA	NA
AC005546.1	1.74162	-1.71577	1.49796	-0.477828	0.632772	NA
AC005548.1	6.45886	-0.01135	0.756978	0	1	1
AC005549.1	0.114606	1.19768	5.26765	0.0375274	0.970065	NA
AC005550.1	0	NA	NA	NA	NA	NA
AC005550.2	0.273495	0	5.26765	0	1	NA
AC005551.1	1.34047	0	3.09673	0	1	NA
AC005552.1	0	NA	NA	NA	NA	NA
AC005559.1	1.06926	-0.0491573	1.79274	0	1	NA
AC005562.1	0	NA	NA	NA	NA	NA
AC005580.1	0	NA	NA	NA	NA	NA
AC005586.1	23.7601	0.0437405	0.401469	0	1	1
AC005586.2	97.1059	1.18427	0.18437	0.999483	0.317561	1
AC005587.1	0.233733	1.20015	5.26765	0.0379969	0.96969	NA
AC005588.1	0	NA	NA	NA	NA	NA
AC005592.1	0.251207	1.19866	5.26765	0.0377124	0.969917	NA
AC005597.1	0.0457238	0	5.26765	0	1	NA
AC005606.1	0.104292	0	5.26765	0	1	NA
AC005606.2	1.00362	0.970449	4.10222	0	1	NA
AC005609.1	0	NA	NA	NA	NA	NA
AC005609.2	0.0521965	0	5.26765	0	1	NA
AC005609.3	0.350058	2.76244	4.39747	0.400785	0.688579	NA
AC005609.4	0.171005	1.20761	5.26765	0.0394121	0.968562	NA
AC005609.5	0.118701	0.225813	5.26765	0	1	NA
AC005614.1	2.34019	-0.33704	1.13339	0	1	NA
AC005614.2	3.70711	0.481923	1.28767	0	1	1
AC005614.3	2.34019	-0.33704	1.13339	0	1	NA
AC005614.4	3.70711	0.481923	1.28767	0	1	1
AC005616.1	0.935262	0.224767	2.29638	0	1	NA
AC005618.1	15.6647	0.681423	0.487594	0	1	1
AC005618.2	0.243401	1.99625	5.24258	0.19003	0.849286	NA
AC005618.3	0.530544	-3.92296	5.15485	-0.56703	0.570694	NA
AC005622.1	1.54698	1.06898	1.8058	0.0381998	0.969528	NA
AC005625.1	0.247474	0	5.26765	0	1	NA
AC005632.1	0.180968	0.224685	5.26765	0	1	NA
AC005632.2	1.48083	3.40081	1.63378	1.46948	0.141704	NA
AC005632.3	0	NA	NA	NA	NA	NA
AC005632.4	0.0667031	1.19617	5.26765	0.0372398	0.970294	NA
AC005670.1	1.6591	-2.02246	1.70144	-0.600941	0.547879	NA
AC005670.2	118.842	0.177694	0.44363	0	1	1
AC005674.1	0.386943	1.2076	4.39261	0.0472614	0.962305	NA
AC005674.2	29.9914	-0.589039	0.402668	0	1	1
AC005682.1	14.0247	2.88273	0.743451	2.53242	0.0113277	0.15174
AC005692.1	0	NA	NA	NA	NA	NA
AC005692.2	0.0756624	0	5.26765	0	1	NA
AC005692.3	0.912105	-1.63597	2.10846	-0.301629	0.762935	NA
AC005695.1	0.987928	-2.2246	2.07902	-0.58903	0.555841	NA
AC005695.2	0	NA	NA	NA	NA	NA
AC005695.3	1.7283	-0.839499	1.34291	0	1	NA
AC005696.1	9.30922	-1.43595	0.578345	-0.75378	0.450981	1
AC005696.2	0.69921	2.76029	4.94538	0.355946	0.721881	NA
AC005696.3	0.981492	-3.30988	1.93275	-1.19513	0.232037	NA
AC005696.4	13.2623	-1.4785	0.495899	-0.964921	0.334585	1
AC005697.1	0	NA	NA	NA	NA	NA
AC005697.2	0.445922	-0.730179	4.25198	0	1	NA
AC005699.1	4.60663	0	1.8943	0	1	1
AC005702.1	1.86355	2.44862	1.66572	0.869668	0.384482	NA
AC005702.2	0.0517783	0	5.26765	0	1	NA
AC005702.3	4.70144	-0.590945	0.967113	0	1	1
AC005702.4	0	NA	NA	NA	NA	NA
AC005703.1	0.223167	-2.29006	5.19797	-0.248185	0.803991	NA
AC005703.2	0.0501138	-0.727307	5.26765	0	1	NA
AC005703.3	0.623468	-3.45722	2.63259	-0.933383	0.350622	NA
AC005703.4	0.61808	1.71585	3.3547	0.213387	0.831025	NA
AC005722.1	0.193552	-0.734097	5.26765	0	1	NA
AC005722.2	3.48491	-1.17803	1.16373	-0.15298	0.878414	1
AC005722.3	0.797737	-2.27331	2.13425	-0.596609	0.550769	NA
AC005725.1	1.03633	2.41031	2.0607	0.684382	0.493734	NA
AC005726.1	67.1595	-0.0253298	0.295747	0	1	1
AC005726.2	3.03796	1.20194	1.38008	0.146324	0.883665	1
AC005726.3	5.32344	0.774293	0.783305	0	1	1
AC005726.4	0.0663911	1.19617	5.26765	0.0372398	0.970294	NA
AC005726.5	6.78486	1.28011	0.935103	0.299551	0.76452	1
AC005730.1	0.0572265	1.19617	5.26765	0.0372398	0.970294	NA
AC005730.2	5.93318	0.0864934	0.730001	0	1	1
AC005730.3	1.67239	0.562026	1.3203	0	1	NA
AC005736.1	39.2501	0.330245	0.316436	0	1	1
AC005736.2	0	NA	NA	NA	NA	NA
AC005740.1	0	NA	NA	NA	NA	NA
AC005740.2	0.0927974	-0.744629	5.26765	0	1	NA
AC005740.3	1.3118	-3.29384	1.57898	-1.45274	0.146296	NA
AC005740.4	0.732725	1.19975	2.70352	0.0738847	0.941102	NA
AC005741.1	0	NA	NA	NA	NA	NA
AC005746.1	1.2905	1.25951	1.70575	0.15214	0.879077	NA
AC005746.2	0.584687	3.1301	4.12304	0.516633	0.605412	NA
AC005746.3	0.177026	-0.752286	5.26765	0	1	NA
AC005753.1	0.306485	0.228859	4.59257	0	1	NA
AC005757.1	0.471206	-0.742793	2.66676	0	1	NA
AC005758.1	0	NA	NA	NA	NA	NA
AC005759.1	2.73462	-2.10285	1.2851	-0.858178	0.390794	1
AC005771.1	0	NA	NA	NA	NA	NA
AC005772.1	0	NA	NA	NA	NA	NA
AC005774.1	0	NA	NA	NA	NA	NA
AC005775.1	15.3467	0.347377	0.487544	0	1	1
AC005776.1	0.194402	0	5.26765	0	1	NA
AC005776.2	7.33215	0.291392	0.82772	0	1	1
AC005777.1	0	NA	NA	NA	NA	NA
AC005779.1	1.22448	-0.741913	2.82854	0	1	NA
AC005779.2	0.605416	2.16522	2.69683	0.432069	0.665691	NA
AC005785.1	12.7676	0.453368	0.529419	0	1	1
AC005786.1	0.387025	2.71989	4.30193	0.399796	0.689307	NA
AC005786.2	0.678082	-1.17018	2.39545	-0.0710436	0.943363	NA
AC005786.3	1.22292	3.29164	5.1785	0.44253	0.658106	NA
AC005789.1	0.109574	0.21189	5.26765	0	1	NA
AC005790.1	1.61913	-2.94395	2.08746	-0.931249	0.351725	NA
AC005798.1	0.0517783	0	5.26765	0	1	NA
AC005808.1	0.238935	0	5.26765	0	1	NA
AC005821.1	1.94969	-1.23864	1.70552	-0.13992	0.888723	NA
AC005822.1	2.00589	-0.371404	1.55403	0	1	NA
AC005823.1	0.048157	0	5.26765	0	1	NA
AC005823.2	0	NA	NA	NA	NA	NA
AC005828.1	0.0423433	0	5.26765	0	1	NA
AC005828.2	0.0667031	1.19617	5.26765	0.0372398	0.970294	NA
AC005828.3	0.297882	-0.744288	5.26765	0	1	NA
AC005828.4	0.562295	2.18144	4.15199	0.284547	0.775991	NA
AC005828.5	0.693533	-0.752313	3.73733	0	1	NA
AC005828.6	0.759465	3.0158	3.72416	0.541275	0.588318	NA
AC005828.7	0	NA	NA	NA	NA	NA
AC005829.1	1.47469	-2.62295	1.9175	-0.84639	0.397335	NA
AC005829.2	0.0524252	0	5.26765	0	1	NA
AC005832.1	3.63688	0.211188	1.03306	0	1	1
AC005832.2	0.0423433	0	5.26765	0	1	NA
AC005832.3	0	NA	NA	NA	NA	NA
AC005832.4	154.809	-0.595543	0.436098	0	1	1
AC005833.1	182.74	-0.948265	0.20797	0	1	1
AC005833.2	0	NA	NA	NA	NA	NA
AC005837.1	7.88078	-1.81451	0.976461	-0.834144	0.4042	1
AC005837.2	0	NA	NA	NA	NA	NA
AC005837.3	0.87692	0.848692	2.69525	0	1	NA
AC005838.1	0.252926	0.213102	5.26765	0	1	NA
AC005838.2	1.5487	-2.68226	1.90758	-0.881883	0.37784	NA
AC005840.1	0.471122	-2.26306	2.53113	-0.49901	0.617773	NA
AC005840.2	44.1363	-1.61027	0.292823	-2.08411	0.0371502	0.404877
AC005840.3	0.641973	0	4.7254	0	1	NA
AC005840.4	3.27824	-2.26191	1.78496	-0.706968	0.479586	1
AC005841.1	1.20346	0.853155	2.46146	0	1	NA
AC005842.1	0.705057	1.09691	2.84385	0.0340787	0.972814	NA
AC005845.1	0.272337	0	5.26765	0	1	NA
AC005856.1	0.148105	0	5.26765	0	1	NA
AC005863.1	43.5431	-0.816206	0.241231	0	1	1
AC005865.1	2.55619	-0.474621	2.10518	0	1	1
AC005865.2	24.9616	-1.47525	0.583266	-0.814806	0.415183	1
AC005868.1	0.0756624	0	5.26765	0	1	NA
AC005871.1	0	NA	NA	NA	NA	NA
AC005871.2	0	NA	NA	NA	NA	NA
AC005884.1	0	NA	NA	NA	NA	NA
AC005884.2	0.0592361	-0.727307	5.26765	0	1	NA
AC005899.1	6.29996	0.685596	0.657212	0	1	1
AC005899.2	0	NA	NA	NA	NA	NA
AC005899.3	1.20897	2.14202	1.87609	0.608722	0.542709	NA
AC005899.4	2.06075	-1.21548	1.80052	-0.119674	0.904741	NA
AC005899.5	2.64232	-0.415891	1.45247	0	1	1
AC005899.6	2.61252	-0.191099	1.62752	0	1	1
AC005899.7	0.59566	1.20332	3.04909	0.0666827	0.946834	NA
AC005899.8	4.96507	1.21877	0.943035	0.23199	0.816546	1
AC005901.1	0	NA	NA	NA	NA	NA
AC005906.1	0.235305	-0.740448	5.26765	0	1	NA
AC005906.2	1.08404	1.52546	1.96618	0.267248	0.789278	NA
AC005906.3	0.132837	1.19754	5.26765	0.0374998	0.970087	NA
AC005908.1	0	NA	NA	NA	NA	NA
AC005908.2	0	NA	NA	NA	NA	NA
AC005909.1	0	NA	NA	NA	NA	NA
AC005911.1	3.95725	-0.00575501	1.07608	0	1	1
AC005912.1	16.8454	2.66643	0.608356	2.73923	0.0061583	0.0906516
AC005912.2	0.774866	1.17847	2.49481	0.0715384	0.942969	NA
AC005920.1	2.13487	-1.02854	1.66025	-0.0171873	0.986287	NA
AC005920.2	0.0946451	0	5.26765	0	1	NA
AC005920.3	1.00208	-2.15189	1.75766	-0.655354	0.51224	NA
AC005920.4	0.180566	-0.734471	5.26765	0	1	NA
AC005921.1	0	NA	NA	NA	NA	NA
AC005921.2	4.83762	0	5.11032	0	1	1
AC005921.4	1.93835	0.276357	1.40389	0	1	NA
AC005943.1	795.92	0.0482909	0.201306	0	1	1
AC005944.1	49.3844	3.94055	0.977766	3.00742	0.00263478	0.04299
AC005951.1	0.0520336	0	5.26765	0	1	NA
AC005954.1	0.28038	-0.77491	4.71228	0	1	NA
AC005954.2	0.619917	1.20313	3.03759	0.0668729	0.946683	NA
AC005962.1	2.23096	0.948918	1.34139	0	1	NA
AC005972.1	0.103557	0	5.26765	0	1	NA
AC005972.2	0	NA	NA	NA	NA	NA
AC005972.3	7.83781	0.715311	0.737071	0	1	1
AC005993.1	10.5985	0	1.75549	0	1	1
AC005996.1	0.516629	1.04138	2.37733	0.017408	0.986111	NA
AC005999.1	0	NA	NA	NA	NA	NA
AC005999.2	0	NA	NA	NA	NA	NA
AC006001.1	0	NA	NA	NA	NA	NA
AC006001.2	19.1065	-0.28443	0.378036	0	1	1
AC006001.3	463.718	0.764701	0.130298	0	1	1
AC006001.4	8.0328	-1.73255	1.84187	-0.397719	0.690837	1
AC006003.1	0	NA	NA	NA	NA	NA
AC006004.1	0.296732	-0.729619	4.65783	0	1	NA
AC006006.1	0	NA	NA	NA	NA	NA
AC006007.1	0	NA	NA	NA	NA	NA
AC006011.1	56.1091	-0.00114387	0.393435	0	1	1
AC006011.2	0.505352	0.230538	4.2799	0	1	NA
AC006012.1	0.698378	-0.450695	2.50245	0	1	NA
AC006013.1	0.0945188	0	5.26765	0	1	NA
AC006015.1	0	NA	NA	NA	NA	NA
AC006017.1	0.673206	0	2.57799	0	1	NA
AC006019.1	0.528824	2.15109	2.8326	0.406372	0.684469	NA
AC006019.2	0	NA	NA	NA	NA	NA
AC006019.3	0	NA	NA	NA	NA	NA
AC006020.1	0	NA	NA	NA	NA	NA
AC006022.1	0	NA	NA	NA	NA	NA
AC006023.1	0	NA	NA	NA	NA	NA
AC006023.2	0.0423433	0	5.26765	0	1	NA
AC006026.1	0	NA	NA	NA	NA	NA
AC006026.2	0	NA	NA	NA	NA	NA
AC006026.3	0.151833	0	5.26765	0	1	NA
AC006027.1	26.7256	0.973746	0.625736	0	1	1
AC006028.1	0.103824	0	5.26765	0	1	NA
AC006030.1	6.92348	1.77648	1.17133	0.662905	0.507391	1
AC006033.1	0.094158	0	5.26765	0	1	NA
AC006033.2	0.762382	0	2.98426	0	1	NA
AC006037.1	0	NA	NA	NA	NA	NA
AC006041.1	0.110511	1.19811	5.26765	0.0376085	0.97	NA
AC006042.1	5.60165	0.77703	1.12765	0	1	1
AC006042.2	1.93814	-0.450273	1.15782	0	1	NA
AC006042.3	2.1648	0.493457	1.2619	0	1	NA
AC006042.4	1.48462	0.247303	1.27161	0	1	NA
AC006043.1	0.228402	2.07017	5.23668	0.20436	0.838072	NA
AC006055.1	0	NA	NA	NA	NA	NA
AC006058.1	144.199	-3.84471	0.23555	-12.0769	1.39886e-33	2.80081e-31
AC006058.2	2.43034	-2.2869	1.20549	-1.06754	0.285728	NA
AC006058.3	11.2151	-1.23412	0.554587	-0.42216	0.672908	1
AC006059.1	6.97704	-1.62765	0.739785	-0.848416	0.396206	1
AC006059.2	7.86093	2.5748	1.9448	0.809751	0.418083	1
AC006059.3	0	NA	NA	NA	NA	NA
AC006063.1	0.259596	0.225967	5.26765	0	1	NA
AC006063.2	0	NA	NA	NA	NA	NA
AC006064.1	1.10925	-0.292976	2.1109	0	1	NA
AC006064.2	15.2173	0.914162	0.620102	0	1	1
AC006064.3	4.7045	-4.00896	1.35919	-2.21379	0.0268434	0.310415
AC006064.4	388.904	-0.731028	0.353167	0	1	1
AC006064.5	0.387574	-1.71208	4.42046	-0.161088	0.872024	NA
AC006064.6	497.006	0.897749	0.354702	0	1	1
AC006065.1	0	NA	NA	NA	NA	NA
AC006065.2	0	NA	NA	NA	NA	NA
AC006065.3	0	NA	NA	NA	NA	NA
AC006065.4	0	NA	NA	NA	NA	NA
AC006076.1	0	NA	NA	NA	NA	NA
AC006077.1	0.0525918	0	5.26765	0	1	NA
AC006111.1	0.300417	0	5.26765	0	1	NA
AC006111.2	38.0483	0.491203	0.440314	0	1	1
AC006111.3	2.38119	-1.96908	1.31549	-0.736666	0.461325	NA
AC006115.1	1.63563	0.990962	1.3871	0	1	NA
AC006115.2	0	NA	NA	NA	NA	NA
AC006115.3	0	NA	NA	NA	NA	NA
AC006116.1	0	NA	NA	NA	NA	NA
AC006116.10	0	NA	NA	NA	NA	NA
AC006116.2	0.560917	-2.15765	2.97698	-0.388868	0.697374	NA
AC006116.3	0	NA	NA	NA	NA	NA
AC006116.4	0.229717	0	5.26765	0	1	NA
AC006116.5	0.37838	1.20488	3.64845	0.0561551	0.955218	NA
AC006116.6	3.39586	-1.3533	1.34632	-0.262423	0.792996	1
AC006116.7	0	NA	NA	NA	NA	NA
AC006116.8	3.9672	-0.755388	0.928304	0	1	1
AC006116.9	0.785841	0.224627	2.35176	0	1	NA
AC006122.1	1.21964	-0.908893	1.99783	0	1	NA
AC006130.1	0.0519626	0	5.26765	0	1	NA
AC006130.2	0.0457238	0	5.26765	0	1	NA
AC006133.1	0	NA	NA	NA	NA	NA
AC006141.1	2.56632	0.648693	1.50049	0	1	1
AC006144.1	1.24984	-1.0205	1.54588	-0.013259	0.989421	NA
AC006145.1	21.4393	0.124897	0.51062	0	1	1
AC006146.1	0.557414	-0.885743	5.16148	0	1	NA
AC006148.1	0.0663911	1.19617	5.26765	0.0372398	0.970294	NA
AC006148.2	0.688445	4.12308	2.92495	1.06774	0.285637	NA
AC006150.1	0	NA	NA	NA	NA	NA
AC006153.1	0	NA	NA	NA	NA	NA
AC006157.1	0.763202	0	5.26765	0	1	NA
AC006158.1	0	NA	NA	NA	NA	NA
AC006159.1	0.0999269	0	5.26765	0	1	NA
AC006159.2	0.127411	0	5.26765	0	1	NA
AC006160.1	1.81459	-0.771797	1.28624	0	1	NA
AC006160.2	0	NA	NA	NA	NA	NA
AC006195.1	0.27234	0	5.26765	0	1	NA
AC006197.1	0	NA	NA	NA	NA	NA
AC006199.1	0	NA	NA	NA	NA	NA
AC006205.1	0.0501138	-0.727307	5.26765	0	1	NA
AC006205.2	0	NA	NA	NA	NA	NA
AC006206.1	0.0525918	0	5.26765	0	1	NA
AC006206.2	8.46324	0	1.72799	0	1	1
AC006207.1	0.841964	0	2.97398	0	1	NA
AC006210.1	0	NA	NA	NA	NA	NA
AC006210.2	0.0501138	-0.727307	5.26765	0	1	NA
AC006213.1	32.4901	-0.215937	0.335512	0	1	1
AC006213.2	1.61439	-1.7285	1.74251	-0.418072	0.675894	NA
AC006213.3	0.317402	1.97678	5.24356	0.186282	0.852224	NA
AC006213.4	4.37224	-2.23495	1.23384	-1.0009	0.316874	1
AC006213.5	0.686291	-2.71308	2.26959	-0.754798	0.45037	NA
AC006236.1	0.0756624	0	5.26765	0	1	NA
AC006237.1	0	NA	NA	NA	NA	NA
AC006238.1	4.68162	-1.24529	0.95415	-0.257072	0.797123	1
AC006238.2	1.2243	0.0363131	1.39514	0	1	NA
AC006249.1	0.605913	0.230495	2.7781	0	1	NA
AC006252.1	21.3558	-0.589017	0.404731	0	1	1
AC006254.1	26.968	0.580152	0.376044	0	1	1
AC006254.2	0.414709	-0.760626	5.26765	0	1	NA
AC006254.3	0.118778	1.19751	5.26765	0.0374945	0.970091	NA
AC006262.1	101.23	1.32512	0.15172	2.14287	0.0321239	0.358561
AC006262.2	106.553	-1.09044	0.212684	-0.425221	0.670676	1
AC006262.3	0.972654	-1.3386	2.33765	-0.144845	0.884833	NA
AC006262.4	0.751003	-0.879881	2.59939	0	1	NA
AC006270.1	0	NA	NA	NA	NA	NA
AC006270.2	0.152652	0	5.26765	0	1	NA
AC006270.3	0	NA	NA	NA	NA	NA
AC006272.1	0	NA	NA	NA	NA	NA
AC006272.2	0.0517783	0	5.26765	0	1	NA
AC006273.1	7.96307	-1.61364	0.718768	-0.853733	0.393253	1
AC006288.1	0	NA	NA	NA	NA	NA
AC006296.1	0	NA	NA	NA	NA	NA
AC006296.2	0	NA	NA	NA	NA	NA
AC006299.1	2.43503	2.08264	1.73611	0.623601	0.53289	NA
AC006305.1	2.09579	-1.16047	1.23884	-0.129534	0.896935	NA
AC006305.2	0	NA	NA	NA	NA	NA
AC006305.3	0	NA	NA	NA	NA	NA
AC006326.1	0	NA	NA	NA	NA	NA
AC006328.1	0	NA	NA	NA	NA	NA
AC006328.2	0	NA	NA	NA	NA	NA
AC006329.1	156.212	-0.821615	0.206405	0	1	1
AC006329.2	0.0756624	0	5.26765	0	1	NA
AC006333.1	0.0951583	0	5.26765	0	1	NA
AC006333.2	106.605	0.388409	0.169588	0	1	1
AC006335.1	0	NA	NA	NA	NA	NA
AC006335.2	0.218374	0.219648	5.26765	0	1	NA
AC006335.3	0	NA	NA	NA	NA	NA
AC006338.1	0	NA	NA	NA	NA	NA
AC006338.2	0	NA	NA	NA	NA	NA
AC006349.1	0	NA	NA	NA	NA	NA
AC006355.1	0.0501138	-0.727307	5.26765	0	1	NA
AC006355.2	0	NA	NA	NA	NA	NA
AC006357.1	0	NA	NA	NA	NA	NA
AC006359.2	1.22531	0.605866	1.83676	0	1	NA
AC006359.3	7.62661	-1.11065	0.748358	-0.147859	0.882454	1
AC006359.4	1.99796	-0.811392	1.16325	0	1	NA
AC006362.1	0	NA	NA	NA	NA	NA
AC006363.1	0	NA	NA	NA	NA	NA
AC006366.1	0	NA	NA	NA	NA	NA
AC006369.1	2.41284	-0.730276	1.63558	0	1	NA
AC006369.2	0.590965	-1.68889	2.65804	-0.259171	0.795503	NA
AC006372.1	0.0423433	0	5.26765	0	1	NA
AC006372.2	0.907299	0	5.26765	0	1	NA
AC006372.3	0.099934	0	5.26765	0	1	NA
AC006378.1	2.43282	-1.49383	1.21406	-0.406755	0.684188	NA
AC006380.1	0	NA	NA	NA	NA	NA
AC006386.1	0	NA	NA	NA	NA	NA
AC006386.2	0	NA	NA	NA	NA	NA
AC006387.1	3.08927	0.277465	1.11744	0	1	1
AC006390.1	0	NA	NA	NA	NA	NA
AC006427.1	0	NA	NA	NA	NA	NA
AC006435.1	0.473326	0	5.26765	0	1	NA
AC006435.2	14.0507	0.309732	0.557146	0	1	1
AC006435.3	0.0525918	0	5.26765	0	1	NA
AC006441.1	1.95223	-0.76434	1.24579	0	1	NA
AC006441.2	0	NA	NA	NA	NA	NA
AC006441.3	0	NA	NA	NA	NA	NA
AC006441.4	0	NA	NA	NA	NA	NA
AC006441.5	0	NA	NA	NA	NA	NA
AC006445.1	0	NA	NA	NA	NA	NA
AC006445.2	0.133836	-0.741521	5.26765	0	1	NA
AC006449.1	0	NA	NA	NA	NA	NA
AC006449.10	18.3575	0.151986	0.390922	0	1	1
AC006449.2	6.03536	2.09747	0.805943	1.36172	0.173286	1
AC006449.3	1.02602	0.542119	1.89246	0	1	NA
AC006449.4	20.4918	7.29412	1.33519	4.71401	2.42887e-06	7.46645e-05
AC006449.5	18.3575	0.151986	0.390922	0	1	1
AC006449.6	58.5023	-0.532344	0.231528	0	1	1
AC006449.8	0	NA	NA	NA	NA	NA
AC006449.9	58.5023	-0.532344	0.231528	0	1	1
AC006450.1	0.360374	0	5.26765	0	1	NA
AC006450.2	0.956157	-2.16914	2.47464	-0.472451	0.636605	NA
AC006450.3	1.7346	-2.93198	1.63823	-1.17931	0.238275	NA
AC006452.1	2.42586	-0.914404	1.12339	0	1	NA
AC006453.1	0	NA	NA	NA	NA	NA
AC006453.2	222.223	0.043264	0.224492	0	1	1
AC006453.3	0	NA	NA	NA	NA	NA
AC006453.4	0.70102	2.73707	2.24393	0.774118	0.438861	NA
AC006453.5	0	NA	NA	NA	NA	NA
AC006455.1	0	NA	NA	NA	NA	NA
AC006455.2	0	NA	NA	NA	NA	NA
AC006455.3	0	NA	NA	NA	NA	NA
AC006455.4	0.174317	0	5.26765	0	1	NA
AC006455.5	0	NA	NA	NA	NA	NA
AC006455.6	0	NA	NA	NA	NA	NA
AC006455.7	0	NA	NA	NA	NA	NA
AC006455.8	0	NA	NA	NA	NA	NA
AC006457.1	0	NA	NA	NA	NA	NA
AC006458.1	0	NA	NA	NA	NA	NA
AC006460.1	2.01276	-2.86307	1.36503	-1.36485	0.1723	NA
AC006460.2	85.9841	0.696629	0.236572	0	1	1
AC006461.1	0	NA	NA	NA	NA	NA
AC006463.1	0	NA	NA	NA	NA	NA
AC006466.1	0	NA	NA	NA	NA	NA
AC006480.1	0.526435	-2.5998	3.53202	-0.452942	0.650591	NA
AC006480.2	5.67686	-2.97755	1.06232	-1.86154	0.0626684	0.608007
AC006482.1	0	NA	NA	NA	NA	NA
AC006483.1	0.492478	-2.28657	2.52954	-0.508618	0.61102	NA
AC006483.2	1.38975	-1.97957	2.02228	-0.484391	0.628109	NA
AC006484.1	0.188467	0	5.26765	0	1	NA
AC006486.1	4.70193	0.67861	1.55423	0	1	1
AC006487.1	0.44016	1.19962	5.1973	0.0384082	0.969362	NA
AC006487.2	0	NA	NA	NA	NA	NA
AC006499.1	0	NA	NA	NA	NA	NA
AC006499.2	0	NA	NA	NA	NA	NA
AC006499.3	0	NA	NA	NA	NA	NA
AC006499.4	0	NA	NA	NA	NA	NA
AC006499.5	0	NA	NA	NA	NA	NA
AC006499.6	0	NA	NA	NA	NA	NA
AC006499.7	0	NA	NA	NA	NA	NA
AC006499.8	0	NA	NA	NA	NA	NA
AC006504.1	41.6131	-0.591706	0.407226	0	1	1
AC006504.2	0	NA	NA	NA	NA	NA
AC006504.3	4.00892	-0.808794	0.903768	0	1	1
AC006504.4	0	NA	NA	NA	NA	NA
AC006504.5	209.398	-0.484878	0.164492	0	1	1
AC006504.6	0	NA	NA	NA	NA	NA
AC006504.7	0.0521462	0	5.26765	0	1	NA
AC006504.8	21.093	-0.438589	0.538833	0	1	1
AC006509.1	3.94705	1.8081	1.05293	0.767471	0.442801	1
AC006509.2	0.0524299	-0.727307	5.26765	0	1	NA
AC006511.1	0.0715951	0	5.26765	0	1	NA
AC006511.2	0.426179	2.63057	3.46476	0.470614	0.637916	NA
AC006511.4	0	NA	NA	NA	NA	NA
AC006511.5	2.97212	-3.04294	1.67097	-1.22261	0.221477	1
AC006512.1	0.433418	-0.753227	3.56838	0	1	NA
AC006512.2	0	NA	NA	NA	NA	NA
AC006517.1	0.0942011	0	5.26765	0	1	NA
AC006518.1	0.101693	-0.735341	5.26765	0	1	NA
AC006518.2	0.315306	-1.61597	4.51804	-0.136336	0.891556	NA
AC006518.3	0.101693	-0.735341	5.26765	0	1	NA
AC006518.4	0.277359	-1.68507	4.64775	-0.147399	0.882817	NA
AC006518.5	0.101693	-0.735341	5.26765	0	1	NA
AC006518.6	0.315306	-1.61597	4.51804	-0.136336	0.891556	NA
AC006518.7	0	NA	NA	NA	NA	NA
AC006518.8	0	NA	NA	NA	NA	NA
AC006529.1	0.0520336	0	5.26765	0	1	NA
AC006530.1	0	NA	NA	NA	NA	NA
AC006538.1	86.214	1.60062	0.204221	2.94104	0.00327116	0.0520098
AC006538.2	2.27131	0	4.83042	0	1	NA
AC006538.3	0.0517783	0	5.26765	0	1	NA
AC006539.1	0.545598	2.17911	3.44066	0.342697	0.731826	NA
AC006539.2	0	NA	NA	NA	NA	NA
AC006539.3	0.317864	1.32759	5.2249	0.0626984	0.950007	NA
AC006547.1	37.0708	-0.0613011	0.305917	0	1	1
AC006547.2	0.136254	0	5.26765	0	1	NA
AC006547.3	0.262994	-1.62199	5.2357	-0.118799	0.905435	NA
AC006548.1	0.254316	1.94528	5.24516	0.18022	0.85698	NA
AC006548.2	0	NA	NA	NA	NA	NA
AC006548.3	0	NA	NA	NA	NA	NA
AC006557.1	1.69251	-1.95013	1.78391	-0.53261	0.594304	NA
AC006557.2	0	NA	NA	NA	NA	NA
AC006557.3	0.364254	0	5.26765	0	1	NA
AC006557.4	0.152998	-0.73345	5.26765	0	1	NA
AC006557.5	1.01716	-3.02141	2.29014	-0.882654	0.377423	NA
AC006566.1	1.30896	-1.00079	1.32789	-0.00059541	0.999525	NA
AC006581.1	0.100186	0	5.26765	0	1	NA
AC006581.2	0.323344	1.19644	5.22966	0.0375619	0.970037	NA
AC006600.1	0	NA	NA	NA	NA	NA
AC006924.1	0	NA	NA	NA	NA	NA
AC006927.1	0	NA	NA	NA	NA	NA
AC006927.2	0	NA	NA	NA	NA	NA
AC006927.3	0	NA	NA	NA	NA	NA
AC006927.4	0	NA	NA	NA	NA	NA
AC006927.5	0.115773	0	5.26765	0	1	NA
AC006942.1	3.50302	-0.0567012	1.25535	0	1	1
AC006946.1	0.368509	-1.28776	4.44565	-0.0647295	0.948389	NA
AC006946.2	11.8745	0.709441	0.612047	0	1	1
AC006946.3	1.09646	2.17624	4.1676	0.282235	0.777763	NA
AC006947.1	0.253683	2.76818	5.19787	0.340174	0.733725	NA
AC006960.1	0.0517783	0	5.26765	0	1	NA
AC006960.2	1.1182	0.228564	2.2881	0	1	NA
AC006960.3	4.2162	1.12243	1.04932	0.116671	0.907121	1
AC006965.1	0	NA	NA	NA	NA	NA
AC006967.1	0	NA	NA	NA	NA	NA
AC006967.2	0	NA	NA	NA	NA	NA
AC006967.3	0.742081	0.299823	2.10829	0	1	NA
AC006970.1	0	NA	NA	NA	NA	NA
AC006970.2	0	NA	NA	NA	NA	NA
AC006970.3	0.351189	1.20313	3.71377	0.0546974	0.95638	NA
AC006971.1	0.0997253	0	5.26765	0	1	NA
AC006972.1	0	NA	NA	NA	NA	NA
AC006974.1	0	NA	NA	NA	NA	NA
AC006974.2	0.165809	0	5.26765	0	1	NA
AC006978.1	60.2389	0.754524	0.221211	0	1	1
AC006978.2	4.76983	-4.85398	2.15124	-1.79152	0.0732101	0.68644
AC006986.1	0	NA	NA	NA	NA	NA
AC006987.1	2.43014	1.26584	0.915846	0.290266	0.771612	NA
AC006987.2	7.46348	1.09181	0.548683	0.167321	0.867118	1
AC006987.3	0.353002	-3.1622	5.16952	-0.41826	0.675757	NA
AC006987.4	0	NA	NA	NA	NA	NA
AC006989.1	0	NA	NA	NA	NA	NA
AC006994.1	0.0475791	0	5.26765	0	1	NA
AC006994.2	2.74888	-2.6525	1.46837	-1.1254	0.26042	1
AC007000.1	14.3444	-1.10193	0.447059	-0.228008	0.81964	1
AC007000.2	0.710177	0	2.79118	0	1	NA
AC007000.3	1.88771	-1.51798	1.51863	-0.341083	0.733041	NA
AC007001.1	0	NA	NA	NA	NA	NA
AC007003.1	0	NA	NA	NA	NA	NA
AC007009.1	34.0749	1.29999	0.504476	0.594664	0.552068	1
AC007012.1	0	NA	NA	NA	NA	NA
AC007014.1	0.232078	0	5.26765	0	1	NA
AC007014.2	2.53333	-0.962798	1.09983	0	1	1
AC007016.1	0.0525918	0	5.26765	0	1	NA
AC007029.1	0.806905	-3.0522	2.18709	-0.938323	0.348078	NA
AC007032.1	11.096	-0.372608	0.600227	0	1	1
AC007036.1	0.130279	0	5.26765	0	1	NA
AC007036.2	1.16737	-0.447972	2.61674	0	1	NA
AC007036.3	6.84849	-0.387644	1.15937	0	1	1
AC007038.1	11.2817	-0.426705	0.560035	0	1	1
AC007038.2	12.594	-2.9982	0.881941	-2.26569	0.0234705	0.277544
AC007040.1	2.04521	-0.55874	1.08748	0	1	NA
AC007040.2	11.1414	-2.1466	1.16193	-0.986807	0.323737	1
AC007041.1	0.925227	-0.733823	2.2515	0	1	NA
AC007064.1	0	NA	NA	NA	NA	NA
AC007064.2	1.09675	-2.70537	1.64592	-1.03612	0.300146	NA
AC007064.3	0	NA	NA	NA	NA	NA
AC007064.4	0	NA	NA	NA	NA	NA
AC007066.1	0.381337	0.220593	3.62783	0	1	NA
AC007066.2	42.8929	-2.67428	0.375307	-4.4611	8.15408e-06	0.000228324
AC007068.1	16.9212	0.538957	0.57494	0	1	1
AC007068.2	0.0525918	0	5.26765	0	1	NA
AC007091.1	0	NA	NA	NA	NA	NA
AC007092.1	0.474484	2.68703	3.46677	0.486628	0.626522	NA
AC007098.1	13.8781	-2.16728	0.790766	-1.47614	0.139906	1
AC007098.2	0	NA	NA	NA	NA	NA
AC007099.1	2.95813	-0.845584	1.04453	0	1	1
AC007099.2	0	NA	NA	NA	NA	NA
AC007100.1	0	NA	NA	NA	NA	NA
AC007106.1	0	NA	NA	NA	NA	NA
AC007114.1	33.8912	-0.592641	0.422841	0	1	1
AC007114.2	5.03962	-0.449442	0.704915	0	1	1
AC007115.1	0	NA	NA	NA	NA	NA
AC007126.1	19.065	-0.362706	0.452636	0	1	1
AC007128.1	23.6166	0	1.70852	0	1	1
AC007128.2	8.06144	-1.69025	1.56733	-0.440397	0.65965	1
AC007132.1	0	NA	NA	NA	NA	NA
AC007136.1	0	NA	NA	NA	NA	NA
AC007151.1	0	NA	NA	NA	NA	NA
AC007159.1	0.048157	0	5.26765	0	1	NA
AC007160.1	0.165723	-0.749085	5.26765	0	1	NA
AC007161.1	0.0525918	0	5.26765	0	1	NA
AC007161.2	0	NA	NA	NA	NA	NA
AC007161.3	8.69785	-0.101725	0.897778	0	1	1
AC007163.1	9.7864	-0.605203	0.539456	0	1	1
AC007179.1	0	NA	NA	NA	NA	NA
AC007179.2	0.0532674	0	5.26765	0	1	NA
AC007179.3	0	NA	NA	NA	NA	NA
AC007182.1	2.69506	-0.493651	1.01877	0	1	1
AC007182.2	0.232819	-1.69875	5.23096	-0.13358	0.893735	NA
AC007192.1	23.5042	-6.37132	3.35597	-1.60053	0.109481	0.926679
AC007192.2	3.56117	-0.742028	2.61177	0	1	1
AC007193.1	0.745093	2.11035	3.81205	0.291273	0.770842	NA
AC007193.2	0.10543	0	5.26765	0	1	NA
AC007193.3	0.0521462	0	5.26765	0	1	NA
AC007204.1	0	NA	NA	NA	NA	NA
AC007204.2	0	NA	NA	NA	NA	NA
AC007207.1	0	NA	NA	NA	NA	NA
AC007207.2	0.0572265	1.19617	5.26765	0.0372398	0.970294	NA
AC007215.1	0	NA	NA	NA	NA	NA
AC007216.1	0.300509	2.75603	5.19833	0.337806	0.735509	NA
AC007216.2	0.329502	-0.745599	5.26765	0	1	NA
AC007216.3	6.97717	-1.38251	0.849545	-0.450252	0.652529	1
AC007216.4	1.88163	-1.2292	1.62735	-0.140845	0.887992	NA
AC007216.5	0	NA	NA	NA	NA	NA
AC007218.1	1.28902	0	4.97795	0	1	NA
AC007218.2	0	NA	NA	NA	NA	NA
AC007220.1	2.44905	3.08554	1.59513	1.30744	0.191063	NA
AC007221.1	0	NA	NA	NA	NA	NA
AC007221.2	0	NA	NA	NA	NA	NA
AC007223.1	0	NA	NA	NA	NA	NA
AC007224.1	0	NA	NA	NA	NA	NA
AC007225.1	0.819707	-0.679703	2.37081	0	1	NA
AC007225.2	0	NA	NA	NA	NA	NA
AC007228.1	2.11614	0.977907	1.29499	0	1	NA
AC007229.1	0.881238	1.6755	1.9068	0.354257	0.723147	NA
AC007237.1	0	NA	NA	NA	NA	NA
AC007238.1	1.64933	-0.414136	1.29938	0	1	NA
AC007240.1	23.5855	0.295776	0.506481	0	1	1
AC007240.2	16.1823	-0.165583	0.415934	0	1	1
AC007241.1	0.0517783	0	5.26765	0	1	NA
AC007249.1	3.37775	0.244441	1.07458	0	1	1
AC007249.2	24.9978	-0.428809	0.406338	0	1	1
AC007250.1	0.637864	-2.67213	3.44757	-0.485016	0.627665	NA
AC007253.1	0.0501138	-0.727307	5.26765	0	1	NA
AC007255.1	16.2481	-2.28638	0.755517	-1.70264	0.088635	0.792322
AC007255.2	0	NA	NA	NA	NA	NA
AC007256.1	4.17941	1.91116	0.85415	1.06675	0.286086	1
AC007262.1	0	NA	NA	NA	NA	NA
AC007262.2	30.9327	0.382927	0.399256	0	1	1
AC007272.1	2.03355	2.19368	1.49813	0.796781	0.425578	NA
AC007274.1	0	NA	NA	NA	NA	NA
AC007274.2	0	NA	NA	NA	NA	NA
AC007274.3	0	NA	NA	NA	NA	NA
AC007275.1	0	NA	NA	NA	NA	NA
AC007277.1	0.334407	0.232911	3.72595	0	1	NA
AC007278.1	0	NA	NA	NA	NA	NA
AC007278.2	0	NA	NA	NA	NA	NA
AC007279.1	0.95511	-1.02218	1.83743	-0.0120687	0.990371	NA
AC007283.1	10.2667	0.574754	1.01633	0	1	1
AC007283.2	0.186419	0.213178	5.26765	0	1	NA
AC007285.1	22.0438	-0.209709	0.420662	0	1	1
AC007285.2	2.38973	0.925665	1.23142	0	1	NA
AC007292.1	13.1607	-0.217798	0.543971	0	1	1
AC007292.2	3.49369	-0.447363	0.923523	0	1	1
AC007292.3	0.400212	1.09905	2.99902	0.0330276	0.973653	NA
AC007298.1	0.0423433	0	5.26765	0	1	NA
AC007298.2	0.45772	1.785	4.27556	0.183601	0.854327	NA
AC007308.1	0	NA	NA	NA	NA	NA
AC007312.1	0	NA	NA	NA	NA	NA
AC007314.1	0.586216	1.71462	3.47256	0.20579	0.836955	NA
AC007317.1	27.1702	1.98595	0.364634	2.70394	0.00685225	0.0995071
AC007318.1	8.66065	-0.596457	0.945865	0	1	1
AC007318.2	24.6161	0.597753	0.487196	0	1	1
AC007319.1	4.45424	0.355985	1.13882	0	1	1
AC007322.1	0	NA	NA	NA	NA	NA
AC007322.2	0	NA	NA	NA	NA	NA
AC007322.3	0	NA	NA	NA	NA	NA
AC007322.4	0	NA	NA	NA	NA	NA
AC007325.1	0.144521	-0.729242	5.26765	0	1	NA
AC007325.2	45.9622	-3.19572	0.610506	-3.59656	0.000322452	0.00671774
AC007325.3	0.0521462	0	5.26765	0	1	NA
AC007325.4	242.827	-0.794357	0.195859	0	1	1
AC007326.1	0.339837	1.18694	4.49665	0.0415721	0.96684	NA
AC007326.2	3.08205	-1.09577	1.35201	-0.0708385	0.943526	1
AC007326.3	0.0715951	0	5.26765	0	1	NA
AC007326.4	95.7957	-0.256185	0.403354	0	1	1
AC007326.5	88.3549	0.417058	0.334661	0	1	1
AC007327.1	0	NA	NA	NA	NA	NA
AC007327.2	0	NA	NA	NA	NA	NA
AC007333.1	0	NA	NA	NA	NA	NA
AC007333.2	3.16718	0.696413	0.996559	0	1	1
AC007336.1	3.34125	0.240165	1.10323	0	1	1
AC007336.2	0	NA	NA	NA	NA	NA
AC007342.1	0.461063	-0.737492	3.55284	0	1	NA
AC007342.2	0	NA	NA	NA	NA	NA
AC007342.3	6.03692	0.447725	0.861167	0	1	1
AC007342.4	10.271	0.0378057	0.896051	0	1	1
AC007342.5	8.38592	1.13683	1.64642	0.0831083	0.933765	1
AC007344.1	0.773243	1.18991	3.08602	0.0615397	0.950929	NA
AC007346.1	0.245395	0	5.26765	0	1	NA
AC007346.2	0	NA	NA	NA	NA	NA
AC007347.1	0.100304	-0.74764	5.26765	0	1	NA
AC007347.2	0.875192	-1.38342	1.90064	-0.20173	0.840127	NA
AC007349.1	0	NA	NA	NA	NA	NA
AC007349.2	0	NA	NA	NA	NA	NA
AC007349.3	0	NA	NA	NA	NA	NA
AC007349.4	0	NA	NA	NA	NA	NA
AC007359.1	0	NA	NA	NA	NA	NA
AC007362.1	0.0423433	0	5.26765	0	1	NA
AC007363.1	0	NA	NA	NA	NA	NA
AC007364.1	5.92829	0.753718	0.855569	0	1	1
AC007365.1	3.47014	-1.9148	1.04321	-0.87691	0.380535	1
AC007365.2	0.134107	0	5.26765	0	1	NA
AC007368.1	3.95669	2.49862	0.958597	1.56335	0.117971	0.97733
AC007368.2	0	NA	NA	NA	NA	NA
AC007368.3	0	NA	NA	NA	NA	NA
AC007368.4	0	NA	NA	NA	NA	NA
AC007368.5	0	NA	NA	NA	NA	NA
AC007370.1	0.21419	1.20736	5.26765	0.0393651	0.968599	NA
AC007370.2	0.267737	0.23333	5.26765	0	1	NA
AC007375.1	0	NA	NA	NA	NA	NA
AC007375.2	0.855879	0	5.26765	0	1	NA
AC007376.1	0.0517783	0	5.26765	0	1	NA
AC007376.2	0.0532674	0	5.26765	0	1	NA
AC007378.1	0.562589	0	2.82981	0	1	NA
AC007383.1	0.0521462	0	5.26765	0	1	NA
AC007383.2	46.2951	-0.80414	0.344609	0	1	1
AC007383.3	4.30377	2.13614	2.21233	0.513549	0.607567	1
AC007383.4	46.2951	-0.80414	0.344609	0	1	1
AC007383.5	4.30377	2.13614	2.21233	0.513549	0.607567	1
AC007383.6	1.96641	-3.93499	2.15644	-1.36103	0.173504	NA
AC007384.1	3.05118	0.23221	1.87979	0	1	1
AC007386.1	0.182037	0	5.26765	0	1	NA
AC007387.1	0.272393	0	5.26765	0	1	NA
AC007388.1	80.1933	0.171663	0.235211	0	1	1
AC007389.1	3.07148	-1.07225	1.41841	-0.0509383	0.959375	1
AC007389.2	0	NA	NA	NA	NA	NA
AC007389.3	6.47499	-0.16335	0.648792	0	1	1
AC007389.4	0.534291	-1.65943	2.66557	-0.247386	0.804609	NA
AC007389.5	1.85585	-1.96869	2.01959	-0.479649	0.631477	NA
AC007390.1	0	NA	NA	NA	NA	NA
AC007390.2	37.1361	-0.0550602	0.335704	0	1	1
AC007391.1	1.37262	-2.73093	2.13271	-0.811613	0.417014	NA
AC007391.2	3.02328	1.52733	1.39031	0.379292	0.704471	1
AC007394.1	0	NA	NA	NA	NA	NA
AC007395.1	0	NA	NA	NA	NA	NA
AC007402.1	1.48356	-0.780353	1.85828	0	1	NA
AC007403.1	0.0475791	0	5.26765	0	1	NA
AC007405.1	9.1364	0.746796	1.38475	0	1	1
AC007405.2	2.98997	0.729087	0.991645	0	1	1
AC007405.3	56.2068	-0.357174	0.49455	0	1	1
AC007406.1	0.153772	0	5.26765	0	1	NA
AC007406.2	0	NA	NA	NA	NA	NA
AC007406.3	0.105184	0	5.26765	0	1	NA
AC007406.4	0.158735	-0.734364	5.26765	0	1	NA
AC007406.5	77.8767	-0.216322	0.281063	0	1	1
AC007422.1	0.219143	-0.734774	5.26765	0	1	NA
AC007422.2	0.0501138	-0.727307	5.26765	0	1	NA
AC007423.1	0.0663911	1.19617	5.26765	0.0372398	0.970294	NA
AC007424.1	3.16788	2.03592	1.42212	0.728435	0.466347	1
AC007431.1	0.11855	1.19834	5.26765	0.037653	0.969964	NA
AC007431.2	0	NA	NA	NA	NA	NA
AC007435.1	0.134137	0	5.26765	0	1	NA
AC007448.1	0	NA	NA	NA	NA	NA
AC007448.2	0.372565	0	4.44283	0	1	NA
AC007448.3	4.11292	-0.56411	0.848117	0	1	1
AC007448.4	6.32242	0.588922	0.734186	0	1	1
AC007450.1	0.0457238	0	5.26765	0	1	NA
AC007450.2	0	NA	NA	NA	NA	NA
AC007450.3	0.0592361	-0.727307	5.26765	0	1	NA
AC007450.4	0.0944989	0	5.26765	0	1	NA
AC007458.1	0	NA	NA	NA	NA	NA
AC007463.1	0	NA	NA	NA	NA	NA
AC007485.1	0.624815	-1.83515	2.62362	-0.318318	0.750244	NA
AC007491.1	0.228005	0	5.26765	0	1	NA
AC007493.1	0.582205	1.98724	2.94486	0.33524	0.737444	NA
AC007493.2	0.163839	0.975862	5.24527	0	1	NA
AC007494.1	0.223328	0	5.26765	0	1	NA
AC007494.2	0.105103	-0.732205	5.26765	0	1	NA
AC007495.1	3.91232	0.166969	1.43236	0	1	1
AC007495.2	0	NA	NA	NA	NA	NA
AC007496.1	0	NA	NA	NA	NA	NA
AC007496.2	6.0664	0.650869	0.68449	0	1	1
AC007497.1	2.00398	-0.809429	1.50084	0	1	NA
AC007513.1	0	NA	NA	NA	NA	NA
AC007527.1	0.0532674	0	5.26765	0	1	NA
AC007527.2	0.104357	0	5.26765	0	1	NA
AC007529.1	0.656586	-1.34997	2.33114	-0.150127	0.880664	NA
AC007529.2	1.54583	-1.49811	1.3799	-0.360972	0.718121	NA
AC007533.1	0	NA	NA	NA	NA	NA
AC007536.1	0	NA	NA	NA	NA	NA
AC007537.1	0.15768	0	5.26765	0	1	NA
AC007537.2	0.239275	1.20269	5.26765	0.0384778	0.969307	NA
AC007537.3	0.239275	1.20269	5.26765	0.0384778	0.969307	NA
AC007537.4	0.15768	0	5.26765	0	1	NA
AC007537.5	4.46363	0.795983	0.920627	0	1	1
AC007540.1	0.0520336	0	5.26765	0	1	NA
AC007541.1	42.7899	-2.75893	0.37052	-4.74718	2.06273e-06	6.41944e-05
AC007546.1	1.34289	-0.667709	2.07402	0	1	NA
AC007547.1	0	NA	NA	NA	NA	NA
AC007547.2	0	NA	NA	NA	NA	NA
AC007547.3	0	NA	NA	NA	NA	NA
AC007551.1	0.120306	-0.735532	5.26765	0	1	NA
AC007551.2	0.0532674	0	5.26765	0	1	NA
AC007552.1	0.308688	1.19961	5.26765	0.0378931	0.969773	NA
AC007552.2	1.51803	1.52867	1.57	0.336734	0.736317	NA
AC007556.1	0	NA	NA	NA	NA	NA
AC007557.1	0	NA	NA	NA	NA	NA
AC007557.2	0	NA	NA	NA	NA	NA
AC007557.3	0	NA	NA	NA	NA	NA
AC007557.4	0	NA	NA	NA	NA	NA
AC007559.1	0.0521462	0	5.26765	0	1	NA
AC007560.1	0.0475791	0	5.26765	0	1	NA
AC007562.1	0.0475791	0	5.26765	0	1	NA
AC007563.1	0	NA	NA	NA	NA	NA
AC007563.2	0.662201	-2.0673	2.16792	-0.492316	0.622496	NA
AC007563.3	0	NA	NA	NA	NA	NA
AC007566.1	35.8342	-0.0360694	0.32445	0	1	1
AC007566.2	0	NA	NA	NA	NA	NA
AC007568.1	0	NA	NA	NA	NA	NA
AC007569.1	0.454507	-0.694172	5.26765	0	1	NA
AC007570.1	0.815235	1.77707	2.68755	0.289137	0.772476	NA
AC007595.1	0.0521462	0	5.26765	0	1	NA
AC007598.1	0	NA	NA	NA	NA	NA
AC007598.2	0	NA	NA	NA	NA	NA
AC007599.1	0.104372	0	5.26765	0	1	NA
AC007599.2	0	NA	NA	NA	NA	NA
AC007601.1	0.381002	1.00897	3.64501	0.00246132	0.998036	NA
AC007601.2	0.0667031	1.19617	5.26765	0.0372398	0.970294	NA
AC007603.1	0.612034	-1.5613	2.66377	-0.210716	0.833109	NA
AC007603.3	0	NA	NA	NA	NA	NA
AC007608.1	2.17083	-3.4739	1.57835	-1.56739	0.117023	NA
AC007608.2	0.0941272	0	5.26765	0	1	NA
AC007608.3	0.0525918	0	5.26765	0	1	NA
AC007610.1	0.211675	-0.737777	5.26765	0	1	NA
AC007610.2	1.02648	-0.334064	1.90361	0	1	NA
AC007610.3	0	NA	NA	NA	NA	NA
AC007611.1	3.73042	-3.79247	1.40525	-1.98717	0.0469032	0.486782
AC007613.1	10.7995	-0.244561	0.658445	0	1	1
AC007614.1	0	NA	NA	NA	NA	NA
AC007618.1	0	NA	NA	NA	NA	NA
AC007618.2	0	NA	NA	NA	NA	NA
AC007619.1	0.214759	1.17544	5.26765	0.0333049	0.973431	NA
AC007619.2	0	NA	NA	NA	NA	NA
AC007619.3	0	NA	NA	NA	NA	NA
AC007619.4	0.214759	1.17544	5.26765	0.0333049	0.973431	NA
AC007620.1	0	NA	NA	NA	NA	NA
AC007620.2	50.7196	-0.0643745	0.247928	0	1	1
AC007620.3	1.3043	-1.61588	1.93976	-0.317505	0.750861	NA
AC007621.1	0	NA	NA	NA	NA	NA
AC007621.2	0	NA	NA	NA	NA	NA
AC007622.1	0.502229	0.920104	3.46786	0	1	NA
AC007622.2	4.84472	-0.547763	1.15656	0	1	1
AC007631.1	0	NA	NA	NA	NA	NA
AC007637.1	3.36071	-1.96598	1.13198	-0.853359	0.39346	1
AC007638.1	0.128181	0	5.26765	0	1	NA
AC007638.2	0.34151	1.19838	5.26765	0.0376594	0.969959	NA
AC007639.1	1.71879	-0.687263	2.24312	0	1	NA
AC007652.1	0	NA	NA	NA	NA	NA
AC007655.1	0	NA	NA	NA	NA	NA
AC007656.1	0.303319	0.226213	5.26765	0	1	NA
AC007663.1	1.79189	0.674683	1.43191	0	1	NA
AC007663.2	4.13226	-1.22482	1.10726	-0.203042	0.839102	1
AC007663.3	2.40458	-1.9793	1.46853	-0.666857	0.504864	NA
AC007663.4	8.05682	1.03799	0.575421	0.0660299	0.947354	1
AC007666.1	7.20918	0.748043	0.689099	0	1	1
AC007671.1	0	NA	NA	NA	NA	NA
AC007673.1	0.0899326	0	5.26765	0	1	NA
AC007677.1	0	NA	NA	NA	NA	NA
AC007679.1	0	NA	NA	NA	NA	NA
AC007679.2	0	NA	NA	NA	NA	NA
AC007679.3	0	NA	NA	NA	NA	NA
AC007679.4	0	NA	NA	NA	NA	NA
AC007681.1	6.15829	0.887365	0.689743	0	1	1
AC007683.1	0.18712	-1.76623	5.22576	-0.146625	0.883428	NA
AC007684.1	0.210325	0	5.26765	0	1	NA
AC007685.1	0	NA	NA	NA	NA	NA
AC007686.1	1.62145	1.3615	1.21304	0.298011	0.765695	NA
AC007686.2	0	NA	NA	NA	NA	NA
AC007686.3	32.3707	-0.574791	0.39073	0	1	1
AC007686.4	4.44167	0.819854	0.809053	0	1	1
AC007687.1	1.25954	1.7521	1.72534	0.435914	0.662899	NA
AC007688.1	0.634257	-0.737071	2.95032	0	1	NA
AC007688.2	0.101505	0	5.26765	0	1	NA
AC007690.1	0.0592361	-0.727307	5.26765	0	1	NA
AC007718.1	0	NA	NA	NA	NA	NA
AC007728.1	0	NA	NA	NA	NA	NA
AC007728.2	7.60642	0.756363	0.705402	0	1	1
AC007728.3	1.16802	1.26189	1.70907	0.153234	0.878214	NA
AC007731.1	1.03915	-0.982527	2.26327	0	1	NA
AC007731.2	5.94526	-0.291005	0.824569	0	1	1
AC007731.3	0.21504	1.20666	5.26765	0.0392313	0.968706	NA
AC007731.4	0.173255	0	5.26765	0	1	NA
AC007731.5	0.520748	0	5.26765	0	1	NA
AC007738.1	0.123953	2.06388	5.23682	0.203154	0.839014	NA
AC007742.1	0	NA	NA	NA	NA	NA
AC007742.2	1.35837	0	4.90501	0	1	NA
AC007743.1	34.9699	-0.0150742	0.359826	0	1	1
AC007744.1	0	NA	NA	NA	NA	NA
AC007749.1	0	NA	NA	NA	NA	NA
AC007750.1	0.224757	-0.728369	5.26765	0	1	NA
AC007751.1	0	NA	NA	NA	NA	NA
AC007751.2	0.12355	0	5.26765	0	1	NA
AC007773.1	13.9422	-0.906642	0.640706	0	1	1
AC007780.1	13.6472	1.22771	0.523448	0.435029	0.663541	1
AC007785.1	41.2775	-1.29513	0.290347	-1.01648	0.309402	1
AC007785.2	0	NA	NA	NA	NA	NA
AC007785.3	2.36284	-1.45863	1.39471	-0.328831	0.742283	NA
AC007786.1	4.81571	0.197715	0.778586	0	1	1
AC007786.2	0.462097	0	4.11542	0	1	NA
AC007786.3	0	NA	NA	NA	NA	NA
AC007787.1	0	NA	NA	NA	NA	NA
AC007790.1	0.0475791	0	5.26765	0	1	NA
AC007795.1	0	NA	NA	NA	NA	NA
AC007823.1	5.82976	0.228944	0.873855	0	1	1
AC007834.1	1.00349	0.211907	1.69292	0	1	NA
AC007834.2	0.890245	-0.733796	1.99802	0	1	NA
AC007842.1	7.67507	0.0572314	0.545767	0	1	1
AC007842.2	7.67507	0.0572314	0.545767	0	1	1
AC007846.1	3.58432	1.03118	0.83333	0.0374133	0.970155	1
AC007846.2	0	NA	NA	NA	NA	NA
AC007848.1	3.79511	-0.652034	1.98743	0	1	1
AC007848.2	2.3147	-1.01277	1.31627	-0.00970089	0.99226	NA
AC007849.1	0.171974	1.20271	5.26765	0.0384826	0.969303	NA
AC007849.2	0.14319	0	5.26765	0	1	NA
AC007861.1	0	NA	NA	NA	NA	NA
AC007861.2	0.399496	-1.60468	3.58627	-0.168609	0.866104	NA
AC007876.1	19.8354	-0.0237226	0.347016	0	1	1
AC007878.1	2.91467	-0.126906	1.22362	0	1	1
AC007879.1	0.118472	-1.75226	5.22631	-0.143936	0.885551	NA
AC007879.2	0.0941391	0	5.26765	0	1	NA
AC007879.3	1.74312	-0.190245	1.61565	0	1	NA
AC007879.4	0.190412	0	5.26765	0	1	NA
AC007881.1	0.430778	-1.26909	2.94298	-0.0914342	0.927148	NA
AC007881.2	0	NA	NA	NA	NA	NA
AC007881.3	3.43503	-1.54172	1.44289	-0.375442	0.707332	1
AC007899.1	0.886734	1.20072	2.5026	0.0802048	0.936074	NA
AC007906.1	0.600568	2.69953	2.56219	0.663311	0.507131	NA
AC007906.2	15.9516	-3.27939	0.824214	-2.76553	0.00568309	0.0844809
AC007907.1	0.0423433	0	5.26765	0	1	NA
AC007908.1	0	NA	NA	NA	NA	NA
AC007919.1	0.10486	-1.58936	5.2372	-0.112534	0.9104	NA
AC007919.2	0.101469	0	5.26765	0	1	NA
AC007920.1	0.0997253	0	5.26765	0	1	NA
AC007920.2	0.51189	-0.620757	2.61076	0	1	NA
AC007922.1	0.0517783	0	5.26765	0	1	NA
AC007922.2	0.50571	0.209941	2.6854	0	1	NA
AC007922.3	1.03185	-0.801986	1.62474	0	1	NA
AC007923.1	2.51251	1.1938	2.68089	0.0722907	0.942371	1
AC007923.2	0.294845	0	4.64546	0	1	NA
AC007923.3	0	NA	NA	NA	NA	NA
AC007923.4	1.22348	-1.63594	2.7983	-0.227259	0.820223	NA
AC007938.1	1.81558	-3.2011	1.64089	-1.3414	0.179789	NA
AC007938.2	3.97316	1.04086	0.842118	0.0485181	0.961303	1
AC007938.3	4.50448	-0.354649	0.845464	0	1	1
AC007948.1	0	NA	NA	NA	NA	NA
AC007950.1	0	NA	NA	NA	NA	NA
AC007950.2	1.66901	-0.739502	1.61364	0	1	NA
AC007952.1	4.9712	-0.788866	1.10354	0	1	1
AC007952.2	5.58104	-2.3313	1.19842	-1.11088	0.26662	1
AC007952.3	0.122829	0	5.26765	0	1	NA
AC007952.4	4.24535	1.90362	1.64211	0.550278	0.582129	1
AC007952.5	1.0668	-1.21471	1.85934	-0.115479	0.908065	NA
AC007952.6	2.9054	-1.99146	1.58852	-0.624141	0.532535	1
AC007952.7	0.118472	-1.75226	5.22631	-0.143936	0.885551	NA
AC007952.8	0.122829	0	5.26765	0	1	NA
AC007952.9	0.588505	1.50394	3.24803	0.155152	0.876702	NA
AC007953.1	0	NA	NA	NA	NA	NA
AC007953.2	0	NA	NA	NA	NA	NA
AC007954.1	0	NA	NA	NA	NA	NA
AC007956.1	0.641846	1.03961	2.43942	0.0162387	0.987044	NA
AC007966.1	4.38841	-1.56365	1.02576	-0.549499	0.582663	1
AC007967.1	0	NA	NA	NA	NA	NA
AC007967.2	0	NA	NA	NA	NA	NA
AC007967.3	0	NA	NA	NA	NA	NA
AC007967.4	0	NA	NA	NA	NA	NA
AC007969.1	7.48881	-0.432718	0.770168	0	1	1
AC007969.2	0.281441	-0.883413	5.22276	0	1	NA
AC007991.1	0	NA	NA	NA	NA	NA
AC007991.2	0	NA	NA	NA	NA	NA
AC007991.3	0.745497	-1.74776	2.14022	-0.349385	0.7268	NA
AC007991.4	1.06427	2.18764	2.17647	0.545674	0.58529	NA
AC007992.1	0	NA	NA	NA	NA	NA
AC007992.2	0	NA	NA	NA	NA	NA
AC007993.1	0	NA	NA	NA	NA	NA
AC007993.2	0.100896	0	5.26765	0	1	NA
AC007993.3	0.607441	-0.520043	4.11053	0	1	NA
AC007996.1	123.229	0.217316	0.227857	0	1	1
AC007998.1	0	NA	NA	NA	NA	NA
AC007998.2	4.08305	-0.311704	1.29635	0	1	1
AC007998.3	3.08623	-2.86954	1.33247	-1.40306	0.160599	1
AC007998.4	19.5722	-0.042377	0.582824	0	1	1
AC008011.1	0	NA	NA	NA	NA	NA
AC008011.2	0.31102	-1.68565	3.70266	-0.185176	0.853091	NA
AC008012.1	25.5418	-1.86273	0.586865	-1.47007	0.141544	1
AC008013.1	27.3824	-1.25014	0.430336	-0.581261	0.561065	1
AC008013.2	4.23548	1.30253	0.921273	0.328379	0.742625	1
AC008013.3	1.71129	0.482641	1.47809	0	1	NA
AC008014.1	29.1108	-0.943097	0.540673	0	1	1
AC008015.1	0	NA	NA	NA	NA	NA
AC008026.1	5.74944	1.5103	0.886159	0.57586	0.56471	1
AC008026.2	0	NA	NA	NA	NA	NA
AC008026.3	4.40568	2.11659	1.59754	0.698946	0.484586	1
AC008033.1	0.0524299	-0.727307	5.26765	0	1	NA
AC008033.2	0	NA	NA	NA	NA	NA
AC008033.3	1.04626	-0.0341478	1.77584	0	1	NA
AC008035.1	10.4069	0.0250294	0.846053	0	1	1
AC008038.1	141.313	0.61544	0.210038	0	1	1
AC008040.1	2.84845	-0.890616	1.52859	0	1	1
AC008040.2	0.459545	2.17344	5.2298	0.224376	0.822465	NA
AC008040.3	0	NA	NA	NA	NA	NA
AC008040.4	0	NA	NA	NA	NA	NA
AC008040.5	97.4056	1.36257	0.301734	1.20163	0.229506	1
AC008050.1	0.263267	0	5.26765	0	1	NA
AC008055.1	0	NA	NA	NA	NA	NA
AC008056.1	0	NA	NA	NA	NA	NA
AC008056.2	0.670122	-1.20084	2.53497	-0.0792279	0.936851	NA
AC008060.1	1.42576	-0.777471	1.54767	0	1	NA
AC008060.2	0	NA	NA	NA	NA	NA
AC008060.3	0.339594	0	5.26765	0	1	NA
AC008060.4	0.0475791	0	5.26765	0	1	NA
AC008063.1	0.391242	0	5.26765	0	1	NA
AC008063.2	1.58199	-2.03019	1.70778	-0.603234	0.546353	NA
AC008065.1	0.195203	0	5.26765	0	1	NA
AC008066.1	0	NA	NA	NA	NA	NA
AC008067.1	0	NA	NA	NA	NA	NA
AC008069.1	0	NA	NA	NA	NA	NA
AC008072.1	4.03634	1.9296	1.15804	0.802735	0.422128	1
AC008073.1	0.156348	1.20025	5.26765	0.0380153	0.969676	NA
AC008073.2	0.724685	1.98847	2.19566	0.450194	0.65257	NA
AC008073.3	1.2298	0.559957	1.56898	0	1	NA
AC008074.1	0.195313	0	5.26765	0	1	NA
AC008074.2	6.98719	-0.266373	0.671913	0	1	1
AC008079.1	39.0606	-0.403956	0.319247	0	1	1
AC008080.1	0.214112	-1.65398	5.23318	-0.124968	0.900549	NA
AC008080.2	0	NA	NA	NA	NA	NA
AC008080.3	0.0524299	-0.727307	5.26765	0	1	NA
AC008080.4	0.239114	-2.09475	5.21724	-0.209834	0.833797	NA
AC008083.1	1.89494	-2.34682	2.95288	-0.456105	0.648314	NA
AC008083.2	2.07129	-1.39696	1.73254	-0.229118	0.818777	NA
AC008083.3	0.0475791	0	5.26765	0	1	NA
AC008088.1	0.0423433	0	5.26765	0	1	NA
AC008103.1	1.19123	1.0037	2.24117	0.00164893	0.998684	NA
AC008105.1	25.1231	-0.604702	0.683442	0	1	1
AC008105.2	9.16329	-1.30975	0.651073	-0.475752	0.634251	1
AC008105.3	161.617	-0.988204	0.183891	0	1	1
AC008109.1	0	NA	NA	NA	NA	NA
AC008114.1	0.149994	0	5.26765	0	1	NA
AC008115.1	0.177686	0	5.26765	0	1	NA
AC008115.2	0.478215	-2.72084	2.8019	-0.614168	0.539104	NA
AC008115.3	12.8851	-0.331901	0.450571	0	1	1
AC008115.4	11.3642	1.24418	0.505741	0.482815	0.629227	1
AC008121.1	0.0423433	0	5.26765	0	1	NA
AC008121.2	0.638139	1.20521	3.20913	0.063945	0.949014	NA
AC008121.3	0	NA	NA	NA	NA	NA
AC008124.1	281.57	-0.168796	0.117524	0	1	1
AC008125.1	0	NA	NA	NA	NA	NA
AC008126.1	0.0941402	0	5.26765	0	1	NA
AC008127.1	0	NA	NA	NA	NA	NA
AC008127.2	0	NA	NA	NA	NA	NA
AC008132.1	5.87359	0.22073	1.63425	0	1	1
AC008132.2	0	NA	NA	NA	NA	NA
AC008133.1	0.322758	0	4.53893	0	1	NA
AC008134.1	0	NA	NA	NA	NA	NA
AC008147.1	0	NA	NA	NA	NA	NA
AC008147.2	4.9827	-0.580676	1.02257	0	1	1
AC008147.3	0.25309	-0.752454	5.26765	0	1	NA
AC008147.4	0.247432	1.19878	4.827	0.0411813	0.967151	NA
AC008149.1	0.712669	1.2043	2.38666	0.0856005	0.931784	NA
AC008154.1	0.106535	0	5.26765	0	1	NA
AC008154.2	0	NA	NA	NA	NA	NA
AC008155.1	0.219406	1.20956	5.26765	0.0397832	0.968266	NA
AC008155.2	0	NA	NA	NA	NA	NA
AC008162.1	0	NA	NA	NA	NA	NA
AC008162.2	0	NA	NA	NA	NA	NA
AC008163.1	0.228853	0.233627	5.26765	0	1	NA
AC008164.1	0	NA	NA	NA	NA	NA
AC008170.1	0	NA	NA	NA	NA	NA
AC008171.1	0	NA	NA	NA	NA	NA
AC008175.1	0	NA	NA	NA	NA	NA
AC008175.2	0	NA	NA	NA	NA	NA
AC008243.1	0.765744	0	2.57974	0	1	NA
AC008250.1	0.274111	0	4.73701	0	1	NA
AC008250.2	0	NA	NA	NA	NA	NA
AC008264.1	0	NA	NA	NA	NA	NA
AC008264.2	93.1299	2.29624	1.02143	1.26905	0.204424	1
AC008267.1	0.15815	0	5.26765	0	1	NA
AC008267.2	0.965033	3.37623	2.46377	0.964469	0.334811	NA
AC008267.3	3.78846	-0.404753	1.51543	0	1	1
AC008267.4	0.223198	-0.742192	5.26765	0	1	NA
AC008267.5	0	NA	NA	NA	NA	NA
AC008267.6	0.0532674	0	5.26765	0	1	NA
AC008268.1	0.410717	0	3.62834	0	1	NA
AC008269.1	0.162277	0	5.26765	0	1	NA
AC008269.2	0.0520336	0	5.26765	0	1	NA
AC008277.1	0.240965	0.213422	5.24772	0	1	NA
AC008277.2	0	NA	NA	NA	NA	NA
AC008278.1	0.305214	0	5.26765	0	1	NA
AC008278.2	0.102161	-0.74241	5.26765	0	1	NA
AC008280.1	0	NA	NA	NA	NA	NA
AC008280.2	0.186589	1.20225	5.26765	0.0383942	0.969373	NA
AC008280.3	3.59947	3.11935	1.42826	1.48387	0.137843	1
AC008378.1	0.393007	0.225772	3.65757	0	1	NA
AC008379.1	0.16259	0	5.26765	0	1	NA
AC008385.1	0.229643	2.18825	5.22976	0.227209	0.820261	NA
AC008393.1	17.4597	-0.830659	0.434203	0	1	1
AC008393.2	2892.86	0.449511	1.20749	0	1	1
AC008393.3	17.4597	-0.830659	0.434203	0	1	1
AC008395.1	0.816801	-0.768925	2.4876	0	1	NA
AC008397.1	0.331396	0	5.26765	0	1	NA
AC008397.2	4.27355	1.28117	1.91947	0.146482	0.883541	1
AC008403.1	1.50562	-4.27306	2.2888	-1.43004	0.152707	NA
AC008403.2	0.341859	1.27358	5.26765	0.0519364	0.958579	NA
AC008403.3	2.51081	-1.46182	1.64821	-0.280193	0.77933	1
AC008406.1	0	NA	NA	NA	NA	NA
AC008406.2	0.779302	-2.93671	2.35853	-0.821151	0.41156	NA
AC008406.3	10.1931	-0.849594	0.64643	0	1	1
AC008410.1	0	NA	NA	NA	NA	NA
AC008413.1	0	NA	NA	NA	NA	NA
AC008413.2	0	NA	NA	NA	NA	NA
AC008415.1	0	NA	NA	NA	NA	NA
[truncated: 55,602 more rows]
