# Supplementary material for: Growth signaling autonomy in circulating tumor cells aids metastatic seeding
Source: PNAS Nexus. 2024 Jan 25;3(2):pgae014. doi: 10.1093/pnasnexus/pgae014 (PMC10833458; doi:10.1093/pnasnexus/pgae014)
Supplement: pgae014_Supplementary_Data [file pgae014_supplementary_data.zip › PNASNEXUS-PNASNEXUS-2023-00621R-s08.xlsx]

## Sheet: Autonomy signature
Up
Symbol	Ensembl Gene ID	Type	Description						Stemness related genes
MIR34AHG	ENSG00000228526	lncRNA	MIR34A host gene						Pathways	Hypergeometric test p value	Genes
MIR222HG	ENSG00000270069	lncRNA	miR222/221 cluster host gene						Embryonic Stem cells	0.062	PLA2G3, PRKCB1, LDHD, ODF3L1, LY6D, FXYD3, LPAR5
TENT5B	ENSG00000158246	coding	terminal nucleotidyltransferase 5B						Induced pluripotent Stem cells	0.093	SEMG1
PPFIA4	ENSG00000143847	coding	PTPRF interacting protein alpha 4						Embryonal carcinoma	0.55	LDHD
DES	ENSG00000175084	coding	desmin
FGFBP1	ENSG00000137440	coding	fibroblast growth factor binding protein 1
EGF	ENSG00000138798	coding	epidermal growth factor
PLCXD3	ENSG00000182836	coding	phosphatidylinositol specific phospholipase C X domain containing 3
LY6D	ENSG00000167656	coding	lymphocyte antigen 6 family member D
FBP1	ENSG00000165140	coding	fructose-bisphosphatase 1
CCDC187	ENSG00000260220	coding	coiled-coil domain containing 187
LPAR5	ENSG00000184574	coding	lysophosphatidic acid receptor 5
NFE2	ENSG00000123405	coding	nuclear factor, erythroid 2
KIF5A	ENSG00000155980	coding	kinesin family member 5A
MAP1A	ENSG00000166963	coding	microtubule associated protein 1A
ODF3L1	ENSG00000182950	coding	outer dense fiber of sperm tails 3 like 1
PRKCB	ENSG00000166501	coding	protein kinase C beta
SLC12A3	ENSG00000070915	coding	solute carrier family 12 member 3
LDHD	ENSG00000166816	coding	lactate dehydrogenase D
MEOX1	ENSG00000005102	coding	mesenchyme homeobox 1
FXYD3	ENSG00000089356	coding	FXYD domain containing ion transport regulator 3
C5AR2	ENSG00000134830	coding	complement component 5a receptor 2
SEMG1	ENSG00000124233	coding	semenogelin 1
ZSWIM3	ENSG00000132801	coding	zinc finger SWIM-type containing 3
PLA2G3	ENSG00000100078	coding	phospholipase A2 group III
GJA9-MYCBP	Not mapped	lncRNA	NA
HLA-DOB	ENSG00000241106	coding	Major Histocompatibility Complex, Class II, DO Beta
ISLR	ENSG00000129009	coding	Immunoglobulin Superfamily Containing Leucine Rich Repeat
KIAA1211L	ENSG00000196872	coding	CRACD Like
Down
Symbol	Ensembl Gene ID	Type	Description
HMGN1P3	ENSG00000258967	pseudo	high mobility group nucleosome binding domain 1 pseudogene 3
MMP3	ENSG00000149968	coding	matrix metallopeptidase 3
SNORD3A	ENSG00000263934	snoRNA	small nucleolar RNA, C/D box 3A

## Sheet: Normal stem cell
ZSCAN4
CD44
CD34
ABCG2
PROM1
ZFPR42
NANOG

## Sheet: cancer stem cell
KDM5B
CTNNB1
NOTCH1
HIF1A
TWIST1
NES
EZH2
EPAS1
BMI1
LGR5

## Sheet: Yamanaka factor
KLF4
MYC
SOX2
POU5F1

## Sheet: 29625051
CPLX2
KRT20
GAGE2D
DPYSL5
CHGA
POU3F2
INS
GCG
CRNN
HAO1
MAGEA12
CHGB
MAGEA4
SYT4
GAGE12D
CSMD3
TGM4
PNMA5
CDK5R2
MOG
CLDN6
ALPP
CYP2W1
RHCG
CARTPT
SMR3B
REG1A
GABRG2
CELF3
A2ML1
SLC6A15
ECEL1
KIF1A
MAGEA2
MAGEA3
LIN28A
ATCAY
PCSK1
MAGEA6
ALPPL2
NCAN
SEZ6
ST8SIA3
PCSK2
MAGEA9B
CGA
ZDHHC22
SLC17A4
SLC26A9
FOXG1
DLL3
SCN1A
SCG3
ODAM
VGF
DDN
CDX2
TRPM8
GSTA2
CA10
USH1C
LY6D
ELAVL3
UNC80
VIL1
KLK14
LYPD2
ANK1
FAM83C
UNC13A
AMY1A
PDIA2
RFX4
ORM2
GFRA3
NMU
GKN2
PRR11
SLC15A1
GABBR2
LIPF
TRIM15
SLURP1
FSD1
NPTX1
MLC1
HTN3
SLC18A1
NRSN1
CALCA
TRH
INA
GAL
IL12RB2
TMSB15A
TAGLN3
CTAG2
MCM10
FABP7
ZG16
LHFPL3
HPDL
GNG4
SYT5
C8orf46
TTTY15
CCNE1
GABRA3
UGT1A6
MYBL2
FXYD4
VMO1
OLIG1
MSLN
RUNDC3A
GDAP1L1
C6orf15
KRT78
RPS4Y1
STXBP5L
GTSF1
MT3
ORM1
ATP1A3
ASCL1
SPIB
SBSN
KLHDC7B
MT1H
LRRN4
LHFPL4
SKA1
BIRC5
CENPA
PPM1E
ONECUT2
SLIT1
AURKB
GCGR
MAST1
SGOL1
TMEM151A
ABCA13
MAGEC2
OCA2
NEIL3
FGA
KRT4
XAGE1D
FOXM1
CACNA1B
FETUB
FAM72D
CXCL5
CDCA2
C10orf99
MND1
GCNT3
APOA5
FAM64A
FOXA2
CCL20
OGDHL
IGF2BP3
FAM83A
SLC6A11
KCNG1
RIMS2
KIAA0319
CDC25A
DUSP9
EXO1
INSM1
CTSE
EIF1AY
GLDC
CDC45
VGLL1
KIF14
DEPDC1
KIF18B
SPRR3
KCNH2
CHD5
CALB1
NR5A1
MELK
CTAG1B
ROS1
UBE2C
FAM83D
BRSK2
CLDN16
S100A8
FBN3
CNIH2
CYP2A6
FAM72B
E2F8
CDCA3
TTR
TTK
SERPINB13
FAM135B
SOX11
APOBEC3B
STAG3
CELF4
EN1
CLSPN
SCEL
CDC20
PLK1
CA9
DEPDC1B
MIOX
KIF2C
RAD54L
CENPI
UPK1B
CASP14
PRSS3
MYT1
DPF1
NDC80
SLCO1B3
C12orf36
GPR37L1
MAP7D2
CDCA7
INHBE
UPK2
PRAME
ZIC1
TFR2
TH
SERPINB7
CKAP2L
CDCA8
CCL25
E2F2
PPY
GSG2
BUB1
CBX2
CCNB2
FABP6
SKA3
TROAP
HNF1B
CEP55
POLQ
OLIG2
UGT1A1
TMEM171
UGT1A9
HJURP
CDCA5
KIF4A
TPX2
CCNE2
TRIM67
AURKA
DLK1
SNAP25
VWA5B2
PIF1
CHRNA5
RNF182
MYBL1
ASPM
HULC
KIF15
CDC25C
GJB6
GTSE1
KLRG2
UGT2B4
CDC6
GPR158
CCNA2
PGBD5
2022-09-03
LRP8
CRABP1
UTY
PBK
KIF18A
HEPHL1
OIP5
DIAPH3
NCAPH
ACSL6
BAIAP2L2
SLC7A5
DLGAP5
EME1
COCH
PCSK1N
SLC5A5
NUF2
ACE2
CHODL
TAC3
PSAT1
IDO1
RAD51AP1
NCAPG
GJB3
RSPO4
ESPL1
COL2A1
EPHX3
CENPE
IL1R2
SOX2
INHA
CWH43
BCL2L14
NLRP7
FANCA
HNF4A
E2F1
BRIP1
RAD51
HCN2
ERCC6L
UBE2T
E2F7
SEZ6L
RPRM
MAT1A
KIFC1
MPZ
NLGN4Y
CDT1
SLC6A19
ACTN2
ZFY
ATP12A
SPAG5
SCRG1
KRT16
TRIP13
FAM111B
SLC12A1
NOTUM
BLM
BUB1B
ALG1L
KRTDAP
PRR4
ALDOB
CYP2A7
DNER
HMMR
RRM2
KIF20A
CNDP1
KCNJ10
NELL1
TOP2A
ELFN2
DSCC1
CDH19
ANLN
CDKN2A
CAMK2N2
CDHR5
SLC28A1
APLP1
NEK2
CASC5
CENPM
DDC
BARX1
MKI67
SPRR2A
FGL1
GSDMC
SERPINA6
PRKY
DSG1
WDR62
PTTG1
C1orf61
ATP4B
CPB2
CDKN3
HKDC1
IQGAP3
MUC2
CDK1
CSN3
UGT8
CXCL10
GPC2
BCL2A1
PRODH2
C1orf186
VSTM2A
TRIM55
MAPK4
KRT6A
SPC25
SLCO4C1
PLCH1
ESCO2
HAVCR1
CAPNS2
PRAP1
SHCBP1
XK
ELAVL2
ANKS4B
UHRF1
LBP
PKMYT1
PPP1R14C
RDH16
MAD2L1
CHRNB2
SLC8A2
LAG3
LHX2
MSI1
GINS4
CBS
STIL
FAM57B
COL22A1
ARHGAP11A
CCNA1
PLA2G2F
CENPF
CENPW
RNFT2
COL9A1
TK1
ATP4A
CYP2C18
FER1L6
HOXB9
SLC12A3
KIF23
C11orf82
CPA4
RECQL4
TRPA1
GINS1
AGXT2
SCUBE3
CDHR2
PCP4L1
SEMG1
ASF1B
FCAMR
PTCHD2
C1orf106
DNAH11
SPINK4
PRC1
DGCR5
ATG9B
GINS2
VTN
XRCC2
TYMS
NCCRP1
SH3GL2
RAD54B
SLC12A5
NUSAP1
SPRR2D
RGS20
MGAT5B
SOX8
DTL
MBL2
AMTN
BCAN
CKMT1A
SCGN
RHBG
STK33
MEX3A
POU5F1
GDF1
ARL14
DNMT3B
L1CAM
KLK6
KIF11
SYP
RASGRF1
UBE2S
UBD
DSCAM
PADI3
ENHO
CLDN9
CDC7
REN
SLC5A12
KCNJ3
SYT13
C3orf67
HELLS
CEACAM7
C16orf59
NIPAL4
PRB3
SCML2
TMCC2
SLC10A1
SYN1
MMP12
F9
IP6K3
FADS2
EZH2
KIAA1524
MEP1A
F13B
KRT81
GPR115
KPNA2
ATAD2
POU5F1B
ACBD7
LAMP3
GZMB
FTCD
SLC6A17
CCNB1
MYBPH
GAS2L3
ATP10B
ZIC2
ZNF280B
ZNF367
ADCY8
NR0B2
ECE2
CKMT1B
CRISP3
CKS2
C8orf47
CYP4F3
TLCD1
CHEK1
BAAT
KIAA0101
TM4SF5
SNCB
ATP6V1C2
USP9Y
ZWINT
SPRR1A
PANX2
CIT
DKK1
PADI1
DNA2
EPHA7
TM4SF4
LMNB1
KRT6C
UGT3A1
SERPINB3
DOCK3
CTNNA2
UPK3B
PLK4
SH2D5
IVL
AGMAT
TMPRSS4
METTL7B
HOXB13
SLC38A3
S100A2
PNMA3
LGALS7B
NXPH4
CXCL11
MTBP
POLE2
C8A
WDR72
JPH1
ZBED2
GPRIN1
PVALB
CENPN
CENPK
SLC5A10
CYP2B6
FAM155B
NWD1
ATP2B2
MYOC
LEP
GLYAT
SLC22A12
PLIN4
CPA1
PLIN1
CIDEC
CA4
GPD1
ADIPOQ
AQP7
ADH1A
ADH1B
SCARA5
TMEM132C
TUSC5
HEPACAM
APOB
KCNIP2
MYH1
HSD17B13
HSPB7
FABP4
HEPN1
PCK1
FXYD1
FIGF
TNXB
ABCA8
PENK
FOSB
HSPB6
LIPE
PI16
TIMP4
ACVR1C
LYVE1
FHL1
CELA3A
SLC19A3
OGN
CYP1A1
SDPR
SCN2B
GPIHBP1
CHRDL1
HBB
MYH11
ALDH1L1
HBA1
ADAM33
AOC3
PLAC9
CSF3
ABCA9
RDH5
G0S2
RBP4
ITIH5
GRIA4
CCL14
CD36
MMRN1
LRRN4CL
CLEC3B
GSTM5
C6
PGA4
HBA2
NNAT
LPL
DPT
MFAP4
CES1
CNN1
BTNL9
C7
KLB
DARC
C1QTNF7
OTC
ACSM5
SFTPB
ABCB5
FOS
SFTA3
ADCYAP1R1
ATOH8
SVEP1
PDK4
ANGPTL1
COL17A1
C2orf40
SLC2A4
EGR1
COL14A1
CELA2A
KLK3
PAMR1
OXTR
CLDN5
ITLN1
CFD
IGFBP6
NPR1
GPAM
GPX3
PTH1R
SPOCK3
PYGM
CDH20
PGA3
ASPA
FREM1
ITGA7
CADM3
PDE2A
SORBS1
MASP1
CASQ2
IGF1
ACACB
CAV1
GYG2
ABCA6
MYOM1
CYP1A2
F10
TRHDE
PCOLCE2
ATP1A2
SEMA3G
SCN7A
CCL16
PRG4
DCN
CTSG
SCGB1A1
ZBTB16
AKAP12
EBF1
IL33
LMOD1
CDO1
AK5
MAMDC2
PGA5
ECM2
TNS1
WISP2
ARHGAP20
IGFN1
PGM5
INMT
ADH4
OMD
CELA3B
LEPR
HHATL
AADAC
SCN4B
GFAP
PODN
ZFP36
SAA1
TPO
CCL21
MLXIPL
CHL1
MEOX2
MRGPRF
SFRP4
SLC16A12
MEOX1
PLXNA4
LAMA2
PREX2
ALDH1A2
XPNPEP2
SAA2
SLIT3
EGR3
MAOA
DNASE1L3
DUSP1
CILP
TSPAN7
FLNC
CCDC80
TP63
SPARCL1
PPARG
ASPN
TSHZ2
ADH1C
SELP
CLDN11
CXCL2
PTN
EBF3
SRPX
CYP4F8
PHYHIP
NR4A1
ABI3BP
PPP1R1A
LHFP
NGFR
SGK2
GPR146
CORO2B
CXCL12
BHMT2
IGSF10
TMEM37
HAS1
GSN
IL6
LRRC17
SLC16A7
F13A1
ITIH3
LRP1
EMX2OS
KLF15
MMP28
TGFBR2
SGCA
MEG3
KLF4
CYR61
HLF
SLC17A7
LGI4
PEAR1
NTRK2
ISM1
C6orf222
COX7A1
CRH
FCER1A
VWF
ELANE
ITM2A
MUC7
CX3CR1
MSRB3
ADAMTS5
EHD2
THBS4
AQP1
PLSCR4
COL4A6
GNG11
RBMS3
ENPP2
CCDC69
S1PR1
SOX17
DMBT1
MME
LTBP4
P2RY12
ANGPTL2
FAT3
TCEAL7
ITIH2
SPRY1
DST
LIMS2
FAT4
DCT
PDE11A
FGF1
PKHD1L1
PDE3B
PTPRB
MUSTN1
FLRT2
NTN4
GIPC2
GREM2
MMRN2
TPSB2
CAV2
SAMD5
WDR86
PER1
PDGFD
ANK2
ZCCHC24
EGR2
GPR124
ATF3
DES
ABCB1
CXorf36
MFAP5
LDB2
CPXM1
EMCN
MYOCD
NR4A3
LRRC2
RAPGEF3
SLC1A7
JAM2
HMCN1
FGF2
FZD4
IGFBP1
SFRP2
KL
KLF2
NDN
EDN3
HSPA12B
HMGCS2
RARRES2

## Sheet: MammaPrint
BBC3
EGLN1
TGFB3
ESM1
IGFBP5
FGF18
SCUBE2
TGFB3
WISP1
FLT1
HRASLS
STK32B
RASSF7
DCK
MELK
EXT1
GNAZ
EBF4
MTDH
PITRM1
QSCN6L1
CCNE2
ECT2
CENPA
LIN9
KNTC2
MCM6
NUSAP1
ORC6L
TSPYL5
RUNDC1
PRC1
RFC4
RECQL5
CDCA7
DTL
COL4A2
GPR180
MMP9
GPR126
RTN4RL1
DIAPH3
CDC42BPA
PALM2
ALDH4A1
AYTL2
OXCT1
PECI
GMPS
GSTM3
SLC2A3
FLT1
FGF18
COL4A2
GPR180
EGLN1
MMP9
LOC100288906
C9orf30
ZNF533
C16orf61
SERF1A
C20orf46
LOC730018
LOC100131053
AA555029_RC
LGP2
NMU
UCHL5
JHDM1D
AP2B1
MS4 A7
RAB6B

## Sheet: OncotypeDX
KI67
STK15
SURVIVIN
CCNB1
MYBL2
MMP11
CTSL2
GRB2
HER2
ER
PGR
BCL2
SCUBE2
CD68
BAG1
GSTM1
ACTB
GAPDH
RPLPO
GUS
TFRC

## Sheet: BCI
HOXB13
IL17BR
BUB1B
CENPA
NEK2
RACGAP1
RRM2

## Sheet: EndoPredict
AZGP1
BIRC5
DHCR7
IL6ST
MGP
RBBP8
STC2
UBE2C

## Sheet: PAM50
UBEZC
PTTG1
MYBL2
IBIRCS
ICCNB1
ITYM3
MELK
CEP55
IKNTC2
IUBE2T
IRRMZ
ICDC6
ANLN
ORC6L
KIF2C
EXO1
CDCA1
ICENPF
CCNE1
MK167
CDCZ0
IMMP11
IGRB7
IERBB2
ITMEM45B
IBAG1
IPGR
MAPT
NAT1
GPR160
IFOXA1
BLVRA
ICXXCS
TE3R1
73LC39A6
IKRT17
IKRT5
13FRP1
iBCL2
KRT14
MLPH
IMDM2
IFGFR4
IMYC
MIA
FOXC1
ACTR3B
IPHGDH
ICDH3
EGFR

[truncated: 29 more sheets: veridex, 34604089, 33092068, 4229870, 32050983(BrCA stemness), 33110086, 18559513, 31949498, 18724358, 30996127, 19190339, 35921406_E_EM1, 35921406_E_EM2., 35921406_E_EM3, 35921406_E_M1, 35921406_E_M2, 35921406_M2_E, 35921406_M1_E, 35921406_EM3_E, 35921406_EM2_E …]
